# Supplementary material for: Some Like It Hot: Camera Traps Unravel the Effects of Weather Conditions and Predator Presence on the Activity Levels of Two Lizards
Source: PLoS One. 2015 Sep 23;10(9):e0137428. doi: 10.1371/journal.pone.0137428 (PMC4580596; doi:10.1371/journal.pone.0137428)
Supplement: S1 File — Weather conditions experienced by lizards at the Lambert’s Bay field site from 1 April 2013 till 31 March 2014. Values represent the photoperiod, daily average temperature, daily average humidity, daily average barometric pressure, daily average wind speed and total rainfall. The principal component scores resulting from a principal component analysis conducted on the weather variables are shown. (XLSX) [file pone.0137428.s001.xlsx]

## Sheet: Supplementary Material File S1
SUPPLEMENTARY MATERIALS FILE S1
							Principal Component Scores
date	photoperiod (hours of light)	wind speed (m/s)	temperature (°C)	humidity (%)	rainfall (mm)	barometric pressure (mb)	PC1	PC2
2013-04-01	11.7333	4.2	16.3	92.5	5	1004.9	-0.41585	0.4749
2013-04-02	11.7167	2.6	16.9	90.6	0.8	1010.4	-0.62069	0.15457
2013-04-03	11.6833	2.7	16.9	74	0	1011	-0.29938	-0.55988
2013-04-04	11.65	3	20.1	46.2	0	1008.9	0.56706	-1.19987
2013-04-05	11.6167	3	21.1	39.3	0	1006.8	0.87563	-1.19807
2013-04-06	11.5833	3	16.5	79.8	0	1005.9	-0.11647	-0.11363
2013-04-07	11.55	1.9	14.7	81.7	0	1003.7	-0.36409	0.56061
2013-04-08	11.5333	2.6	16.1	84.8	0.4	1004.2	-0.23791	0.37619
2013-04-09	11.4833	3.2	13.9	78.6	0.2	1010.5	-0.62157	-0.61065
2013-04-10	11.45	3.9	14.1	58.3	0	1015.9	-0.50645	-1.89371
2013-04-11	11.4333	4.4	16.1	52.5	0	1010.7	0.13782	-1.80696
2013-04-12	11.4	4.4	20.2	34.2	0	1004.4	1.15235	-1.73239
2013-04-13	11.3667	3	18.7	47.8	0	1003.1	0.68311	-0.73621
2013-04-14	11.3333	1.8	13.7	86.5	0	1005.2	-0.69926	0.59332
2013-04-15	11.3	1.8	10.4	88.7	0	1002	-0.89191	0.92716
2013-04-16	11.2667	3.1	14.8	86.2	0	999.2	-0.06474	0.54474
2013-04-17	11.25	3.6	14.3	96.4	9	997.9	-0.74075	1.81855
2013-04-18	11.2167	3	12.4	82.8	0	1008.1	-0.77542	-0.27442
2013-04-19	11.1833	2.7	12.9	71.3	0	1009.9	-0.69368	-0.63889
2013-04-20	11.15	3.3	16.4	60.1	0	1009.8	-0.10167	-1.15652
2013-04-21	11.1333	2.8	15.4	62.9	0	1008.5	-0.24046	-0.784
2013-04-22	11.1	2.8	14.8	68.8	0	1007.2	-0.31578	-0.53382
2013-04-23	11.05	2.5	19.1	60	0	1005.6	0.27246	-0.50474
2013-04-24	11.0333	4.4	27.9	32.1	0	1004.9	1.8358	-1.88369
2013-04-25	11	3.6	29.4	23.7	0	1005.6	1.95018	-1.84766
2013-04-26	10.9667	1.8	19.6	47.8	0	1005.5	0.37752	-0.52264
2013-04-27	10.95	2	20.9	75.4	0	1003.6	0.24673	0.24337
2013-04-28	10.9167	1.7	17.1	84.4	0	1007.6	-0.56193	0.29416
2013-04-29	10.8833	2.5	16.1	75.6	0	1008.8	-0.47255	-0.401
2013-04-30	10.85	2.5	21	56	0	1006.5	0.42131	-0.70999
2013-05-01	10.85	1.6	17.4	75.9	0	1005.9	-0.31732	0.20545
2013-05-02	10.8167	1.3	16.3	83.7	0	1007.7	-0.71189	0.40468
2013-05-03	10.7833	2.8	13.3	85.5	1.2	1012.1	-1.15664	-0.39186
2013-05-04	10.7833	3.3	14.1	67	0	1016.8	-0.90739	-1.63271
2013-05-05	10.7667	4.6	18.6	34.4	0	1014	0.33495	-2.71711
2013-05-06	10.7333	5.5	23.9	17.6	0	1007.6	1.61166	-3.01622
2013-05-07	10.7	2.5	22.1	20.7	0	1004.8	1.10506	-1.4905
2013-05-08	10.6667	1.9	16.9	66.3	0	1004.3	-0.12418	-0.07172
2013-05-09	10.6667	1.3	14.7	88.8	0	1007.9	-1.01389	0.53675
2013-05-10	10.6333	2.5	12.8	74.8	0	1009.4	-0.87223	-0.52311
2013-05-11	10.6	2.8	15.3	55.5	0	1010.6	-0.3796	-1.23491
2013-05-12	10.5833	3.5	20.5	34.5	0	1008.3	0.65199	-1.83339
2013-05-13	10.5667	2.3	18.6	38.3	0	1006.2	0.35758	-1.08669
2013-05-14	10.5333	2.1	14.3	84.1	0	1004.1	-0.65472	0.33658
2013-05-15	10.5167	1.9	15.1	91.4	0	1005.3	-0.82919	0.58729
2013-05-16	10.5	1.7	14.4	90.3	0	1007.6	-1.03775	0.42772
2013-05-17	10.4667	2.7	13.4	75.9	0	1013.5	-1.07169	-0.93961
2013-05-18	10.4333	4.7	19.8	32.8	0	1009.5	0.67913	-2.48724
2013-05-19	10.4333	4.1	23.5	39.5	0	1003.2	1.22609	-1.55328
2013-05-20	10.4	1.3	13.7	86.7	0	1003.6	-0.87729	0.76379
2013-05-21	10.3833	2.9	21.6	66.1	0	1002.7	0.51731	-0.39385
2013-05-22	10.3667	2.1	14.4	92.9	0	1006.4	-1.00237	0.45453
2013-05-23	10.35	1.5	13.2	92.5	0	1007.6	-1.26974	0.57341
2013-05-24	10.3333	1.6	10.9	95	0	1006.3	-1.48211	0.75784
2013-05-25	10.3167	1	12.8	95.5	0.2	1006.1	-1.3988	1.06547
2013-05-26	10.2833	3.2	13.4	95.9	10.6	1004	-1.51472	1.42992
2013-05-27	10.2833	2.1	13.4	97.7	0.6	1005.9	-1.28511	0.82074
2013-05-28	10.2667	2.4	14.7	87.3	0	1007.3	-0.87354	0.01463
2013-05-29	10.2333	3.4	12.5	79.4	0	1003.8	-0.608	-0.36583
2013-05-30	10.2333	3	14.3	93.9	3	1006.3	-1.10427	0.4287
2013-05-31	10.2167	2	14.9	89.3	0	1002.5	-0.68729	0.63747
2013-06-01	10.2	4.3	11.9	91.5	12.8	998.3	-1.19225	1.44402
2013-06-02	10.1833	3.9	10.7	86.2	15	999.5	-1.45072	1.52178
2013-06-03	10.1833	2.5	11.1	87.9	0.4	1012.3	-1.55649	-0.39704
2013-06-04	10.1667	2.2	11.1	86	0	1014.1	-1.6443	-0.53495
2013-06-05	10.15	3.5	12.9	82.4	0	1016.1	-1.33239	-1.3431
2013-06-06	10.1333	3.5	14.9	66	0	1011.7	-0.62718	-1.43564
2013-06-07	10.1333	2.4	12.5	81.1	0	1006.8	-0.97459	-0.17757
2013-06-08	10.1167	3	11.5	94	3.8	1008	-1.54969	0.35095
2013-06-09	10.1167	2.9	9.6	79.8	0	1017.4	-1.7799	-1.29853
2013-06-10	10.1	7.1	15.6	43	0	1012.6	0.21806	-3.52326
2013-06-11	10.1	5.6	20.5	27.9	0	1006.9	1.03094	-2.82245
2013-06-12	10.0833	3.1	14.9	68	0	1005	-0.33761	-0.68005
2013-06-13	10.0833	2.8	12.9	95.2	2.8	1007.9	-1.42243	0.39626
2013-06-14	10.0833	2.5	12.4	97	1.6	1011.1	-1.69504	0.24233
2013-06-15	10.0833	2.4	11.9	87	0.2	1016.8	-1.74255	-0.79802
2013-06-16	10.0667	3.5	13.1	69.2	0	1016.3	-1.12914	-1.74659
2013-06-17	10.0667	6.7	17.9	35.4	0	1010.8	0.59118	-3.40274
2013-06-18	10.0667	4.6	20.6	53.1	0	1003.4	0.73861	-1.51305
2013-06-19	10.05	2	13.2	89.5	0	1009.2	-1.28134	0.05914
2013-06-20	10.05	2.3	11.4	86.9	0	1009.2	-1.36078	-0.16104
2013-06-21	10.05	2.5	10.1	87.7	0	1008.5	-1.43626	-0.15691
2013-06-22	10.0333	1.8	14.7	84.6	0	1011.1	-1.17604	-0.19423
2013-06-23	10.05	2.1	14.4	81.2	0	1005.2	-0.75649	0.0664
2013-06-24	10.05	3.9	10.1	90.2	0	1001.2	-0.8687	-0.02293
2013-06-25	10.05	3.6	12.9	93.8	6.4	1003.8	-1.23977	0.69993
2013-06-26	10.05	2	11.6	93.8	1.2	1009.8	-1.64859	0.31755
2013-06-27	10.0667	2.8	10.4	84.8	0	1012.4	-1.52691	-0.69642
2013-06-28	10.0667	4.4	15.6	57.3	0	1006.9	-0.04257	-1.62705
2013-06-29	10.05	2.1	12.4	71.3	0	1005.7	-0.82324	-0.258
2013-06-30	10.0667	2.6	12.4	78.5	0	1007	-0.93568	-0.3634
2013-07-01	10.0667	1.7	11.6	81.9	0	1007.1	-1.2077	0.09208
2013-07-02	10.0667	1.4	8.5	93.2	0	1007.6	-1.82464	0.58837
2013-07-03	10.0833	2.3	10.8	83	0	1008.8	-1.31613	-0.25445
2013-07-04	10.0833	3.2	14.8	60.3	0	1005.2	-0.23509	-0.92974
2013-07-05	10.0833	4	14.3	81.5	0	1004.7	-0.46377	-0.64305
2013-07-06	10.1167	3.1	11.2	87.6	0	1008.1	-1.20189	-0.35485
2013-07-07	10.1167	2.7	14.2	75.6	0	1011.3	-0.93436	-0.82935
2013-07-08	10.1333	2.5	12.4	89.5	0	1012.8	-1.47935	-0.4257
2013-07-09	10.1333	2.7	13.1	82.8	0	1014.2	-1.32929	-0.85488
2013-07-10	10.15	3.5	17.8	50.5	0	1011.5	-0.11035	-1.78988
2013-07-11	10.15	4.9	20.1	39.5	0	1005.9	0.79136	-2.15423
2013-07-12	10.1833	3.3	19.6	55	0	1004.6	0.38123	-1.02405
2013-07-13	10.1833	2.3	13.4	90	0	1008.9	-1.18529	0.00686
2013-07-14	10.2	2.7	11.9	81.8	0	1006.2	-0.95371	-0.21539
2013-07-15	10.2	3.3	14.9	91.3	1.4	1006.4	-0.85536	0.01237
2013-07-16	10.2333	2.4	12.9	83.3	0	1009.4	-1.10339	-0.30419
2013-07-17	10.2333	1.7	9.4	91.1	0	1008.1	-1.63488	0.36301
2013-07-18	10.25	3.6	11.1	92.9	8.4	1008.7	-1.7469	0.49028
2013-07-19	10.2833	2.8	12.4	97.1	6.4	1011.3	-1.89809	0.63793
2013-07-20	10.2833	1.5	12.6	93.9	0.6	1016.6	-1.93462	-0.05464
2013-07-21	10.2833	2.7	13.4	86	0	1015.3	-1.39194	-0.81191
2013-07-22	10.3167	2.7	16.6	62.6	0	1004.9	-0.09406	-0.60051
2013-07-23	10.3167	2.2	11.6	87.8	6	1006.4	-1.49637	0.80389
2013-07-24	10.35	1.9	9.4	83.5	0.2	1015.7	-1.87355	-0.57868
2013-07-25	10.3667	2.6	10.1	77.5	0	1016.5	-1.63119	-1.12439
2013-07-26	10.3833	2.2	11.9	82.2	0	1007.2	-1.0526	-0.05111
2013-07-27	10.4	2	11.7	93.1	6	1005.4	-1.56484	1.19992
2013-07-28	10.4167	1.4	11	86.9	0.2	1015.4	-1.82094	-0.2225
2013-07-29	10.45	2.6	10.9	84.9	0	1022	-1.98241	-1.33418
2013-07-30	10.4667	3.1	13.4	67.3	0	1018.5	-1.17237	-1.74236
2013-07-31	10.4833	4.5	18.6	37.8	0	1013.1	0.26359	-2.57069
2013-08-01	10.5	3.9	23.1	37	0	1010.7	0.77508	-2.1408
2013-08-02	10.5333	3.6	22.1	33.3	0	1011.1	0.66944	-2.14185
2013-08-03	10.55	3.5	21.3	33.5	0	1010.9	0.58903	-2.07749
2013-08-04	10.5833	2.1	14.8	64.6	0	1010.1	-0.63153	-0.69298
2013-08-05	10.6	1.7	11.4	94.1	0	1009.3	-1.50796	0.4726
2013-08-06	10.6167	1.3	10.6	94.8	0	1006	-1.47059	0.94507
2013-08-07	10.65	4.3	10.2	86.8	7.8	1008.6	-1.47253	-0.01762
2013-08-08	10.6833	2.8	9.2	83	0	1012.9	-1.5131	-0.68666
2013-08-09	10.7	3.6	11.3	70.6	0	1013.2	-1.0025	-1.38205
2013-08-10	10.7333	5.5	16.3	36.8	0	1004	0.77156	-2.2053
2013-08-11	10.75	3.5	12.2	89.1	0.8	1004.6	-0.78949	0.0269
2013-08-12	10.7667	3.4	13.3	90.7	0.4	1006.3	-0.80275	-0.04488
2013-08-13	10.8	3.1	12.5	91.1	10.2	1002.7	-1.27638	1.39287
2013-08-14	10.8333	2	11.3	87.4	2	1007.5	-1.27616	0.46418
2013-08-15	10.85	3.6	11.6	93	2.6	1007.5	-1.17641	0.11306
2013-08-16	10.8833	3.5	14.4	89.3	0	1006.9	-0.637	-0.20972
2013-08-17	10.9167	2.4	12.4	87.9	4.8	1007.4	-1.25493	0.63298
2013-08-18	10.9333	2.8	10.1	79.9	0	1014.2	-1.39265	-0.84261
2013-08-19	10.9667	3.4	13.4	67.8	0	1010.7	-0.58212	-1.11569
2013-08-20	10.9833	1.8	11.9	75.8	0	1006.1	-0.81371	0.12147
2013-08-21	11.0167	3.3	10.4	88.6	1.2	1007.9	-1.14141	-0.09625
2013-08-22	11.05	3.7	9.1	72.9	0	1013.1	-1.16092	-1.29202
2013-08-23	11.0667	3.9	11	74.6	0	1009	-0.73053	-0.9817
2013-08-24	11.1167	3.3	10.8	81.1	0	1013.3	-1.18084	-0.89773
2013-08-25	11.15	2.8	13.4	72.3	0	1006.5	-0.45534	-0.37685
2013-08-26	11.1667	1.8	11.8	82.6	0	1004	-0.77722	0.53073
2013-08-27	11.2	3.2	13.9	76.2	0	1005.8	-0.35861	-0.36336
2013-08-28	11.2333	4.1	13.1	85.3	7.6	1002.8	-0.71857	0.57914
2013-08-29	11.25	2.1	10.6	83.5	7.6	1003	-1.2257	1.30876
2013-08-30	11.2833	2.4	9.4	83.8	5.8	1006.5	-1.39994	0.72925
2013-08-31	11.3167	1.7	11.6	82.1	10	1011	-1.74217	1.02441
2013-09-01	11.35	2.4	11.2	82.1	0	1011.8	-1.15354	-0.33797
2013-09-02	11.3833	2.6	14.9	66.5	0	1006.7	-0.21371	-0.41967
2013-09-03	11.4	2.8	12.1	84.5	1.6	1013.4	-1.22387	-0.38033
2013-09-04	11.45	3.6	10.1	78.4	0	1016.9	-1.2996	-1.33678
2013-09-05	11.4667	2.9	11.5	82	0	1014.8	-1.19834	-0.76756
2013-09-06	11.5	3	13.6	78.3	0	1009.1	-0.57861	-0.44054
2013-09-07	11.5	2.6	15.6	72.2	0	1002.5	0.03833	0.09805
2013-09-08	11.5333	2.1	14.3	84.2	0	1005.9	-0.55122	0.37412
2013-09-09	11.5667	4.3	12.3	74.9	0	1010.6	-0.53732	-1.17327
2013-09-10	11.6	4.8	10.3	73.7	0	1011.4	-0.68392	-1.47095
2013-09-11	11.6167	4.6	10.1	72.1	0	1010.8	-0.66903	-1.3807
2013-09-12	11.6667	3.1	10.6	76.3	0	1005.5	-0.58435	-0.21438
2013-09-13	11.7	2.3	9.7	79	0	1006.5	-0.88351	0.10729
2013-09-14	11.7	3.9	12.8	80.3	0	1007	-0.39901	-0.53522
2013-09-15	11.7167	3.8	13.8	92.1	4	1007.6	-0.81063	0.28798
2013-09-16	11.75	2	14.4	89.5	0.2	1011.2	-0.9341	0.22691
2013-09-17	11.7833	1.6	14.8	87.5	0	1010.7	-0.86285	0.33969
2013-09-18	11.65	1.9	14.4	89.4	0	1006	-0.65589	0.65352
2013-09-19	11.85	3	12.6	91.1	17.6	998.4	-1.23316	2.73414
2013-09-20	11.8833	2.9	9.8	78.6	7.6	1006.4	-1.16871	0.66989
2013-09-21	11.9167	2.2	10.6	77	0.6	1017.6	-1.40443	-0.72322
2013-09-22	11.9333	3.2	11.8	75.9	0	1011.4	-0.73117	-0.70331
2013-09-23	11.9833	3	11.9	81.3	0	1005.7	-0.50069	0.01481
2013-09-24	12.0167	2.8	12.3	81.8	0	1008.2	-0.63456	-0.0875
2013-09-25	12.0333	2.6	12.3	81.9	0	1008.4	-0.67448	-0.01851
2013-09-26	12.0833	2.1	13.1	85	0.2	1005.8	-0.57519	0.52811
2013-09-27	12.1	3.2	13.8	84.1	5	1007	-0.66872	0.45018
2013-09-28	12.1333	3.3	11.5	76.8	1.4	1014.2	-0.95994	-0.77031
2013-09-29	12.1833	4	12.4	64.2	0	1015.2	-0.54924	-1.59999
2013-09-30	12.2	4.8	21.2	23.4	0	1007.7	1.44856	-2.30516
2013-10-01	12.2333	2.1	17.9	54.3	0	1005.3	0.43938	-0.24318
2013-10-02	12.2833	2.5	14.1	88.6	0	1006.3	-0.46745	0.47114
2013-10-03	12.3	3.1	14.3	85.5	0	1006.9	-0.32901	0.07305
2013-10-04	12.3333	3.4	13	81.6	0	1007.6	-0.37644	-0.22823
2013-10-05	12.3667	5.4	11.7	85.5	0	1010.1	-0.42518	-1.10819
2013-10-06	12.4	4.9	12.2	75.9	0	1014	-0.49936	-1.51601
2013-10-07	12.4333	2.9	13.4	70.9	0	1009.9	-0.34817	-0.5009
2013-10-08	12.4667	2.8	17.2	67.3	0	1005.4	0.3332	-0.17016
2013-10-09	12.5	2.1	15.3	80.2	0	1004.2	-0.0803	0.56746
2013-10-10	12.5333	2.1	17.1	78.5	0	1003.2	0.18977	0.60764
2013-10-11	12.5667	1.3	14.7	86	0	1006.2	-0.46082	0.92283
2013-10-12	12.5667	3.5	13.4	79.4	0	1010.6	-0.40761	-0.53812
2013-10-13	12.6	4.9	11.6	72.7	0	1012.7	-0.39179	-1.46094
2013-10-14	12.6333	3.5	12.9	62.8	0	1008.1	-0.04826	-0.76493
2013-10-15	12.65	3.2	15.6	71.3	0	1006.7	0.13639	-0.30387
2013-10-16	12.7	4.4	13.2	75.5	0	1012.7	-0.32843	-1.16233
2013-10-17	12.7333	4.7	11.5	73.9	0	1012.4	-0.40435	-1.29951
2013-10-18	12.75	3.4	12.2	67.2	0	1008.5	-0.19249	-0.62606
2013-10-19	12.7833	4.5	20.9	46.2	0	1001.3	1.53596	-0.96955
2013-10-20	12.8167	3.9	15.1	80.8	0	1002.3	0.32454	0.07552
2013-10-21	12.8667	4.5	15.9	75.3	0	1007.6	0.28503	-0.7526
2013-10-22	12.8833	3.8	12.4	78.4	0	1009.7	-0.3297	-0.55889
2013-10-23	12.9167	2.7	14.6	75.8	0	1006	-0.00671	0.12558
2013-10-24	12.95	3.7	22.1	66.8	0	1000.4	1.34159	-0.03827
2013-10-25	12.9833	1.7	15.4	90.8	11.6	1003.3	-0.84228	2.43992
2013-10-26	13	1.3	16.4	91.2	0	1004.6	-0.22314	1.33319
2013-10-27	13.0333	2.4	18.1	84.9	0	1003.8	0.28824	0.72925
2013-10-28	13.0833	2	13.9	92.9	0.2	1005.6	-0.46436	1.07564
2013-10-29	13.1167	1.9	16.1	86.5	0	1003	0.05307	1.06501
2013-10-30	13.15	2.1	15.7	90	6.2	1000.7	-0.24482	1.94173
2013-10-31	13.1667	2.2	15.4	88.7	2.4	1002.2	-0.09801	1.34305
2013-11-01	13.2	3.4	17.4	86.3	1.2	1004.7	0.25113	0.45245
2013-11-02	13.2333	3.3	18.8	67.7	0	1006.7	0.64092	-0.32736
2013-11-03	13.2667	2.4	19.3	62.2	0	1003.6	0.82681	0.16054
2013-11-04	13.3	2.4	22.1	64.3	0	1000.5	1.2583	0.47795
2013-11-05	13.3333	2.3	15.4	83.2	0	1000.4	0.29815	1.04522
2013-11-06	13.3333	2.1	15.8	81	0	1003.8	0.15191	0.77708
2013-11-07	13.3667	2.2	14.9	76.5	0	1007.1	-0.0294	0.33858
2013-11-08	13.4	4.1	14.7	76.1	0	1006.6	0.26512	-0.39152
2013-11-09	13.4333	4.2	15.9	76.3	0	1006.8	0.38934	-0.43546
2013-11-10	13.4667	3.3	19.2	58.4	0	1004.7	0.97746	-0.34943
2013-11-11	13.5	3.1	23.4	42.5	0	998.6	1.93862	-0.13715
2013-11-12	13.5333	3.1	17.6	82.7	0	998.8	0.77309	0.87873
2013-11-13	13.55	2.1	18.3	87.2	0	1000.8	0.50143	1.27248
2013-11-14	13.5667	1.6	16.8	78.8	0	1002.8	0.32405	1.04039
2013-11-15	13.6	1.7	15.6	81.2	0	1002.3	0.21428	1.11708
2013-11-16	13.6167	2	15.4	78.9	0	1003.2	0.22913	0.85635
2013-11-17	13.65	3.2	18.6	78.1	0	1003.8	0.70186	0.31026
2013-11-18	13.6833	3.6	23.1	56.3	0	998	1.86438	0.07541
2013-11-19	13.7	3.6	18.7	83.8	0	996.4	1.10723	0.94326
2013-11-20	13.7333	3.8	17.2	81.2	0	1003.5	0.63146	0.19833
2013-11-21	13.75	3.7	16.4	66	0	1004.4	0.72771	-0.25049
2013-11-22	13.7833	3.5	17.3	71.7	0	1002.3	0.8312	0.15775
2013-11-23	13.8167	3.2	17.1	72.4	0	1004.1	0.66234	0.15584
2013-11-24	13.8333	3.1	25.3	49.6	0	998.1	2.1267	0.13804
2013-11-25	13.8333	2.3	18.8	83.5	0	999.9	0.76135	1.19235
2013-11-26	13.8667	5.5	18.4	77.7	0	1005.3	0.97834	-0.71147
2013-11-27	13.8833	5.6	16.9	66	0	1008.1	0.86352	-1.29646
2013-11-28	13.9167	3.4	18	55.9	0	1004.9	0.99051	-0.38627
2013-11-29	13.9333	3.7	18.5	68.8	0	1000.1	1.17973	0.2117
2013-11-30	13.95	4.4	17.9	70	0	1000.9	1.16134	-0.1022
2013-12-01	13.95	3.7	23.1	44.5	0	999	2.03873	-0.28164
2013-12-02	14.1333	3.3	21.4	65.1	0	1003	1.33648	0.07998
2013-12-03	14	2	18.6	83.3	0	1006.3	0.36867	0.80964
2013-12-04	14.0167	5.7	17.9	76.8	0	1008.2	0.83649	-1.03027
2013-12-05	14.0333	4.6	17.1	63.7	0	1005.9	0.93081	-0.74231
2013-12-06	14.0333	4	22.4	36.4	0	1001.3	2.00945	-0.77668
2013-12-07	14.0667	4.8	24.6	49.3	0	998.4	2.33867	-0.53575
2013-12-08	14.0833	2.4	23.6	73.4	0	1000.3	1.44668	0.87528
2013-12-09	14.1	1.9	17.1	81.4	0	1001.2	0.55544	1.22691
2013-12-10	14.1167	1.9	17.6	78.3	0	1001.8	0.62702	1.08908
2013-12-11	14.1333	2.7	18.9	75.4	0	1001.5	0.9363	0.71283
2013-12-12	14.1333	2.6	18.7	84.3	0	999.5	0.86555	1.18528
2013-12-13	14.15	2.5	19	86.9	0	1000.8	0.75947	1.21129
2013-12-14	14.1667	2.3	18.6	87	0	1002.2	0.61274	1.18301
2013-12-15	14.1833	1.5	19.1	83.1	0	1003.7	0.53746	1.25266
2013-12-16	14.1833	3.5	20.1	74	0	1004	1.05768	0.15665
2013-12-17	14.1833	4.4	18.9	66.6	0	1002	1.29443	-0.23711
2013-12-18	14.2	3.8	20.8	49.8	0	999.3	1.7889	-0.17692
2013-12-19	14.2167	2.6	20.1	59.3	0	997.5	1.52542	0.68663
2013-12-20	14.2167	2.5	18.1	81.9	0	998.9	0.88912	1.2138
2013-12-21	14.2333	3.6	20.3	80.8	0	1003.2	1.03728	0.38721
2013-12-22	14.2333	3.7	20.1	75.2	0	1002.2	1.18187	0.26675
2013-12-23	14.2333	3.3	19.4	71.9	0	1000.8	1.18718	0.45259
2013-12-24	14.25	2.4	18.6	78.7	0	1000.4	0.8987	1.04002
2013-12-25	14.2333	2.9	17.2	84	0	1001.7	0.66032	0.88927
2013-12-26	14.25	3.6	18.9	80.9	0	1004.2	0.84401	0.30943
2013-12-27	14.2333	2.5	18.1	86.2	0	1001.9	0.638	1.10929
2013-12-28	14.25	2.9	19.3	76.8	0	1004.5	0.83416	0.44669
2013-12-29	14.2333	3.2	18.1	68.1	0	1003.3	0.95698	0.18533
2013-12-30	14.25	3.5	17.1	80.6	0	1003.2	0.71502	0.42048
2013-12-31	14.2333	2.4	19.6	72.5	0	1001	1.05706	0.81493
2014-01-01	14.25	2.9	18.9	87.5	0	1000.2	0.85031	1.13933
2014-01-02	14.2333	2.7	19.5	82.8	0	998.7	1.05342	1.18189
2014-01-03	14.2333	2.4	18.4	84.3	0	997.2	0.96083	1.47338
2014-01-04	14.2333	2.2	20.4	82.7	0	996.8	1.18179	1.5381
2014-01-05	14.2167	3	19.4	78.9	0	993.5	1.45206	1.36901
2014-01-06	14.2167	2.7	17.3	85.2	4.4	997.1	0.63235	1.83593
2014-01-07	14.2167	1.9	17.1	92.4	10.8	998.9	-0.12673	2.93897
2014-01-08	14.2	2.1	18.6	88.7	0.2	999.7	0.68767	1.55806
2014-01-09	14.2	2.6	18.3	86.4	0	1000.4	0.74835	1.19451
2014-01-10	14.2	4.6	19.5	79.8	0.4	1004.3	1.02665	-0.10229
2014-01-11	14.1667	3.6	17.6	72	0	1004.8	0.80798	-0.00904
2014-01-12	14.15	5.5	17.9	70.8	0	1006.4	1.03191	-0.94133
2014-01-13	14.1667	3.7	19.6	66.1	0	1004.8	1.1066	-0.19962
2014-01-14	14.15	3.2	25.6	47.5	0	997.1	2.32388	0.18876
2014-01-15	14.1333	2.5	19.4	81	0	1002.3	0.81817	0.89103
2014-01-16	14.1167	3.1	18.4	72.3	0	1004.7	0.80585	0.20063
2014-01-17	14.1	4.2	18.2	77.4	0	1005.7	0.80196	-0.18775
2014-01-18	14.0667	4.2	18.9	74.8	0	1003.6	1.02739	-0.09214
2014-01-19	14.05	3.6	17.3	79	0	1004	0.68828	0.23017
2014-01-20	14.05	4.2	18.2	73.8	0	1004.3	0.9294	-0.18197
2014-01-21	14.0333	2.9	21.3	59.4	0	1000.8	1.45535	0.26305
2014-01-22	14.0167	2.1	20.6	75.5	0	997.5	1.22392	1.26953
2014-01-23	14	2	20.4	80.2	0	999.7	0.98156	1.26028
2014-01-24	13.9667	2.7	19.9	81.5	0	1002.5	0.84245	0.78082
2014-01-25	13.9667	4.2	19.1	72.5	0	1003.7	1.05601	-0.18098
2014-01-26	13.95	2.7	18.9	76.3	0	1001.2	0.90162	0.72989
2014-01-27	13.9333	3	19.4	81.5	0	998.4	1.06431	0.99013
2014-01-28	13.9167	3.1	19.1	90.5	2.8	999.2	0.66302	1.48188
2014-01-29	13.8833	3.2	20.1	84.8	0	999.4	1.03376	0.92478
2014-01-30	13.8667	2.7	20.8	73.2	0	999.6	1.21317	0.76438
2014-01-31	13.8333	2.6	25	68.3	0	996.6	1.85108	0.92156
2014-02-01	13.8167	2.6	20.9	87.3	0	1000.6	0.89555	1.14424
2014-02-02	13.8	4.9	19.3	75.7	0	1001.5	1.21774	-0.22462
2014-02-03	13.7667	3.1	19.4	70.3	0	997.3	1.28817	0.69545
2014-02-04	13.75	3.4	17.9	84	0	996.5	1.00062	1.03008
2014-02-05	13.7333	2.6	17.8	80.9	0	999.6	0.74854	0.99501
2014-02-06	13.7	2.7	17.2	80.9	0	999.6	0.69745	0.94839
2014-02-07	13.6833	1.7	18.6	83.1	0	1000.5	0.59684	1.34397
2014-02-08	13.65	2.8	19.4	78.1	0.2	1001.8	0.82733	0.65786
2014-02-09	13.6333	2.5	16.9	75	0	1001.5	0.6121	0.68805
2014-02-10	13.6	2	18.6	82.2	0	1001.5	0.58168	1.09754
2014-02-11	13.5667	2.3	18.1	84.7	0	1000.7	0.56944	1.1172
2014-02-12	13.55	2.6	18.4	88.9	0	999.7	0.61077	1.22483
2014-02-13	13.5167	4.4	20.1	79.4	0	1002	1.07698	-0.0081
2014-02-14	13.4833	2.5	22.1	64.8	0	1002	1.21667	0.35937
2014-02-15	13.45	3.6	27.6	47.7	0	1000	2.2621	-0.33177
2014-02-16	13.4167	2.7	26.8	50.3	0	997.1	2.17957	0.32565
2014-02-17	13.4	1.8	22.8	77.9	0	998.6	1.16597	1.25759
2014-02-18	13.3667	2.2	20.3	87.9	0	1000.9	0.65513	1.21935
2014-02-19	13.3333	2.9	18.9	93.3	0	1000.1	0.52797	1.21817
2014-02-20	13.3	4.9	19.1	74.3	0	1002.7	1.04625	-0.45401
2014-02-21	13.2833	3.5	17.6	65.3	0	1004.4	0.72906	-0.27177
2014-02-22	13.25	3	19.6	65.2	0	1001.8	0.99962	0.13893
2014-02-23	13.2167	2.8	17.9	81.9	0	1001.8	0.53602	0.67077
2014-02-24	13.1833	2.2	19.7	74.5	0	1000.4	0.8223	0.8076
2014-02-25	13.15	3.3	24	48.1	0	999.7	1.81314	-0.23657
2014-02-26	13.1167	4.5	29.4	34.8	0	996.4	2.8865	-0.77022
2014-02-27	13.0833	3	20.1	83.5	0	996.8	1.01193	1.03092
2014-02-28	13.0833	2.3	19.4	90.3	0	997.9	0.64055	1.4647
2014-03-01	13.05	1.5	19.1	85.3	0.2	1000.1	0.45625	1.43586
2014-03-02	13.0333	1.8	18.1	81	0	1001.7	0.39401	1.0196
2014-03-03	13	4.4	19	75.8	0	1003.5	0.8321	-0.33201
2014-03-04	12.9667	2.6	17.6	71.2	0	1002.8	0.54087	0.31816
2014-03-05	12.9333	2	19.6	75.7	0	1001.5	0.64908	0.78487
2014-03-06	12.9	2.4	18.3	90	0	1001.5	0.30801	1.08096
2014-03-07	12.8833	2.7	19.6	85.3	0	1003.2	0.47479	0.64612
2014-03-08	12.8333	5.1	17.4	74.5	0	1004	0.7309	-0.72461
2014-03-09	12.8	4.1	16.8	67.7	0	1003.6	0.64738	-0.47533
2014-03-10	12.7667	3.3	21.1	54.4	0	999	1.40212	-0.10121
2014-03-11	12.7333	3.6	16.9	82	0	1000	0.55179	0.40917
2014-03-12	12.7167	4.7	17.1	69.6	0	1006.4	0.55694	-0.91301
2014-03-13	12.6833	4	20.4	37.6	0	1005.5	1.27066	-1.34284
2014-03-14	12.6333	2	16.3	60.5	0	1002.2	0.44423	0.27402
2014-03-15	12.6	2.4	14.1	86.1	0	1003.1	-0.17899	0.74355
2014-03-16	12.5833	3.1	15.9	82	0	1003.6	0.1424	0.28479
2014-03-17	12.55	2.4	15.6	81	0	1004.4	-0.02252	0.46395
2014-03-18	12.5	2.5	15.8	85.2	0	1002.5	0.03418	0.70615
2014-03-19	12.4667	1.7	16.1	83.4	0	1005.8	-0.21395	0.69178
2014-03-20	12.45	3.1	15.4	77.8	0	1006.8	-0.04716	-0.12943
2014-03-21	12.4167	2.6	19.8	64.2	0	1000.4	0.88331	0.23905
2014-03-22	12.3667	2.1	16.4	89	0	999.1	0.12739	1.26105
2014-03-23	12.35	2.4	18.1	78.1	0	1001.5	0.39844	0.58393
2014-03-24	12.3167	1.6	16.1	94.5	15	1003.4	-1.22174	2.87025
2014-03-25	12.2833	3	16.3	89.8	0	1004	-0.07244	0.50898
2014-03-26	12.25	2.6	16.6	88.2	0	1006.9	-0.23894	0.3645
2014-03-27	12.2167	3.3	17.6	79.4	0	1008.2	0.04304	-0.31755
2014-03-28	12.1833	3.1	20.8	69.5	0	1004.2	0.70755	-0.1831
2014-03-29	12.1333	2.6	17.4	84.6	0	1003.6	0.07688	0.48973
2014-03-30	12.1167	3.4	17.8	80.9	0	1005.2	0.2036	-0.08327
2014-03-31	12.0833	2.6	15.4	81.9	0	1003	-0.04688	0.44047
