# Supplementary material for: Some Like It Hot: Camera Traps Unravel the Effects of Weather Conditions and Predator Presence on the Activity Levels of Two Lizards
Source: PLoS One. 2015 Sep 23;10(9):e0137428. doi: 10.1371/journal.pone.0137428 (PMC4580596; doi:10.1371/journal.pone.0137428)
Supplement: S2 File — Daily activity levels of Ouroborus cataphractus and Karusasaurus polyzonus at the Lambert’s Bay field site from 1 April 2013 till 31 March 2014. The presence or absence of terrestrial and aerial predators is indicated. (XLSX) [file pone.0137428.s002.xlsx]

## Sheet: Supplementary Material File S1
SUPPLEMENTARY MATERIALS FILE S2
	Index of Activity											Predator absence/presence
date	Ouroborus cataphractus						Karusasaurus polyzonus					Terrestrial predators						Aerial predators
	Rock1	Rock2	Rock3	Rock4	Rock5	Average	Rock1	Rock2	Rock4	Rock5	Average	Rock1	Rock2	Rock3	Rock4	Rock5	Combined	Rock1	Rock2	Rock3	Rock4	Rock5	Combined
2013-04-01	0	0	0	0	0	0	0.08	0	0	0	0.02	0	0	0	0	0	0	0	0	0	0	0	0
2013-04-02	0.26	0.04	0.22	0.33	0.31	0.232	0.77	0.27	0.35	0.58	0.4925	0	1	1	0	0	1	0	0	0	0	0	0
2013-04-03	0.26	0.02	0.19	0.36	0.22	0.21	0.65	0.58	0.46	0.73	0.605	0	0	0	0	0	0	0	0	0	0	0	0
2013-04-04	0.29	0.03	0.19	0.29	0.19	0.198	0.77	0.58	0.85	0.85	0.7625	0	0	0	1	0	1	0	0	0	0	0	0
2013-04-05	0.1	0	0.04	0.26	0.08	0.096	0.65	0.58	0.69	0.62	0.635	0	0	0	0	0	0	0	0	0	0	0	0
2013-04-06	0.06	0	0.04	0.15	0.1	0.07	0.77	0.42	0.5	0	0.4225	1	1	0	0	1	1	0	0	0	0	0	0
2013-04-07	0.06	0	0.02	0.05	0.12	0.05	0.5	0.23	0.54	0	0.3175	0	0	0	0	0	0	0	0	0	0	0	0
2013-04-08	0	0	0	0	0.02	0.004	0.65	0	0.23	0	0.22	0	0	0	0	0	0	0	0	0	0	0	0
2013-04-09	0	0	0.01	0	0.05	0.012	0.27	0	0.31	0	0.145	0	0	0	0	0	0	0	0	0	0	0	0
2013-04-10	0	0	0.02	0.12	0.02	0.032	0.5	0.35	0.58	0.46	0.4725	0	0	1	1	0	1	0	0	0	0	0	0
2013-04-11	0	0	0	0.05	0.01	0.012	0.62	0.35	0.42	0.69	0.52	0	0	0	0	0	0	0	0	0	0	0	0
2013-04-12	0.12	0	0.01	0.15	0.06	0.068	0.85	0.31	0.54	0.58	0.57	0	0	0	0	0	0	0	0	0	0	0	0
2013-04-13	0.06	0	0.01	0.06	0.05	0.036	0.81	0.23	0.5	0.12	0.415	0	0	0	1	0	1	0	0	0	0	0	0
2013-04-14	0.04	0	0.02	0.05	0.06	0.034	0.42	0.23	0.38	0.65	0.42	0	0	0	1	0	1	0	0	0	0	0	0
2013-04-15	0	0	0.01	0.08	0.03	0.024	0.42	0.08	0.27	0.77	0.385	0	0	0	1	0	1	0	0	0	0	0	0
2013-04-16	0	0	0	0	0.02	0.004	0.54	0	0	0.54	0.27	0	0	0	0	0	0	0	0	0	0	0	0
2013-04-17	0	0	0	0	0	0	0.19	0	0	0	0.0475	0	0	0	0	0	0	0	0	0	0	0	0
2013-04-18	0.1	0	0.25	0.1	0.19	0.128	0.54	0.23	0.5	0.58	0.4625	0	0	0	0	0	0	0	0	0	0	0	0
2013-04-19	0.15	0	0.2	0.26	0.09	0.14	0.5	0.38	0.38	0.35	0.4025	0	0	0	0	0	0	0	0	0	0	0	0
2013-04-20	0.14	0.01	0.19	0.29	0.14	0.154	0.62	0.31	0.23	0.38	0.385	0	0	0	0	0	0	0	0	0	0	0	0
2013-04-21	0.1	0	0.11	0.17	0.11	0.098	0.69	0.38	0.12	0.35	0.385	0	0	0	1	0	1	0	0	0	0	0	0
2013-04-22	0.1	0	0.01	0.1	0.08	0.058	0.77	0.54	0	0	0.3275	0	0	0	0	0	0	0	0	0	0	0	0
2013-04-23	0.31	0.03	0.12	0.36	0.1	0.184	0.81	0.38	0.38	0.65	0.555	0	0	0	0	0	0	0	0	0	0	0	0
2013-04-24	0.11	0.01	0.07	0.27	0.1	0.112	0.73	0.46	0.31	0.54	0.51	0	0	0	0	0	0	0	0	0	0	0	0
2013-04-25	0.03	0.01	0.04	0.01	0.04	0.026	0.65	0.5	0.15	0.42	0.43	0	0	0	0	0	0	0	0	0	0	0	0
2013-04-26	0.04	0.01	0.07	0.03	0.09	0.048	0.88	0.27	0	0	0.2875	0	0	0	0	0	0	0	0	0	0	0	0
2013-04-27	0.01	0	0.04	0	0.07	0.024	0.81	0.38	0	0	0.2975	0	0	0	0	0	0	0	0	0	0	0	0
2013-04-28	0	0	0.02	0	0.03	0.01	0.65	0.12	0	0	0.1925	0	0	0	0	0	0	0	0	0	0	0	0
2013-04-29	0.03	0	0	0.06	0.02	0.022	0.65	0.15	0	0.54	0.335	0	0	0	0	1	1	0	0	0	0	0	0
2013-04-30	0.13	0	0	0	0.05	0.036	0.69	0.46	0	0.38	0.3825	0	0	0	0	0	0	0	0	0	0	0	0
2013-05-01	0	0	0	0	0	0	0.54	0.46	0	0	0.25	0	0	1	0	0	1	0	0	0	0	0	0
2013-05-02	0	0	0	0	0	0	0.62	0.08	0	0	0.175	0	0	0	0	0	0	0	0	0	0	0	0
2013-05-03	0	0	0.11	0	0.06	0.034	0.31	0.08	0.15	0	0.135	0	0	0	0	0	0	0	0	0	0	0	0
2013-05-04	NA	NA	NA	NA	NA	NA	NA	NA	NA	NA	NA	NA	NA	NA	NA	NA	NA	NA	NA	NA	NA	NA	NA
2013-05-05	0.06	0	0.02	0.06	0	0.028	0.73	0.23	0	0.38	0.335	0	1	0	0	1	1	0	0	0	0	0	0
2013-05-06	0.06	0	0	0	0.02	0.016	0.69	0.15	0	0	0.21	0	0	0	0	0	0	0	0	0	0	0	0
2013-05-07	0.12	0.03	0.03	0.01	0.07	0.052	0.65	0.38	0	0	0.2575	0	0	0	1	0	1	0	0	0	0	0	0
2013-05-08	0	0	0.03	0	0.03	0.012	0.5	0.27	0.04	0	0.2025	0	0	0	0	0	0	0	0	0	0	0	0
2013-05-09	0.01	0	0.02	0	0.03	0.012	0.27	0.23	0	0	0.125	0	1	0	0	0	1	1	1	1	1	1	1
2013-05-10	0	0	0.04	0.08	0.04	0.032	0	0.35	0.08	0	0.1075	0	0	0	0	0	0	0	0	0	0	0	0
2013-05-11	0	0.01	0	0.06	0.04	0.022	0.54	0.38	0.38	0.15	0.3625	0	0	0	0	0	0	0	0	0	0	0	0
2013-05-12	0.13	0.02	0.01	0.05	0.03	0.048	0.42	0.27	0.46	0	0.2875	0	0	0	1	0	1	0	0	0	0	0	0
2013-05-13	0.18	0.03	0.03	0.08	0.06	0.076	0.69	0	0	0	0.1725	0	0	0	0	0	0	0	0	0	0	0	0
2013-05-14	0.04	0	0.01	0	0.03	0.016	0.58	0.23	0	0	0.2025	0	0	0	0	0	0	0	0	0	0	0	0
2013-05-15	0.01	0	0	0.1	0.04	0.03	0.12	0.08	0	0	0.05	0	0	0	0	0	0	0	0	0	0	0	0
2013-05-16	0	0	0	0	0	0	0	0	0	0	0	0	0	0	1	0	1	0	0	0	0	0	0
2013-05-17	0	0	0.04	0.1	0	0.028	0	0.08	0	0	0.02	0	0	1	0	0	1	0	0	0	0	0	0
2013-05-18	0.03	0	0	0.03	0	0.012	0.19	0.04	0	0.23	0.115	0	0	0	0	0	0	0	0	0	0	0	0
2013-05-19	0.19	0.06	0.08	0.18	0.09	0.12	0.46	0.5	0.19	0.08	0.3075	0	0	0	0	0	0	0	0	0	0	0	0
2013-05-20	0.1	0.01	0.06	0.09	0.03	0.058	0.08	0.58	0	0	0.165	0	0	0	1	0	1	0	0	0	0	0	0
2013-05-21	0.18	0.02	0.02	0.09	0.04	0.07	0	0.35	0	0	0.0875	0	0	0	0	0	0	0	0	0	0	0	0
2013-05-22	0	0	0	0	0	0	0	0	0	0	0	0	0	0	1	0	1	0	0	0	0	0	0
2013-05-23	0	0.01	0.04	0.04	0.02	0.022	0	0.15	0	0	0.0375	0	0	0	1	1	1	0	0	0	0	0	0
2013-05-24	0	0	0.02	0	0.01	0.006	0	0	0	0	0	1	0	0	0	0	1	0	0	0	0	0	0
2013-05-25	0	0	0	0	0	0	0	0	0	0	0	1	0	0	0	0	1	0	0	0	0	0	0
2013-05-26	0	0	0	0	0	0	0	0	0	0	0	0	0	0	0	0	0	0	0	0	0	0	0
2013-05-27	0.27	0.02	0.22	0.18	0.14	0.166	0	0.23	0	0	0.0575	0	0	0	0	0	0	0	0	0	0	0	0
2013-05-28	0.15	0.03	0.32	0.28	0.1	0.176	0.23	0.31	0.19	0	0.1825	1	0	0	0	0	1	0	0	1	0	1	1
2013-05-29	0.03	0	0.05	0.09	0.02	0.038	0	0.15	0	0	0.0375	0	0	0	0	0	0	0	1	0	0	0	1
2013-05-30	0	0	0.02	0.12	0.04	0.036	0	0	0	0	0	1	1	0	0	0	1	0	0	0	0	0	0
2013-05-31	0.09	0.01	0.22	0.21	0.11	0.128	0	0.19	0.23	0	0.105	0	0	0	0	0	0	1	0	0	0	1	1
2013-06-01	0	0	0	0	0	0	0	0	0	0	0	0	0	0	1	0	1	0	0	0	0	0	0
2013-06-02	0	0	0	0	0	0	0	0	0	0	0	0	0	0	1	0	1	0	0	0	0	0	0
2013-06-03	0	0	0	0	0.01	0.002	0	0	0	0	0	0	0	0	1	0	1	0	0	0	0	0	0
2013-06-04	0.02	0	0	0	0	0.004	0	0	0	0	0	0	0	0	1	0	1	0	0	0	0	0	0
2013-06-05	0.17	0.04	0.24	0.24	0.2	0.178	0.12	0.15	0.38	0	0.1625	0	1	1	0	1	1	0	0	0	0	0	0
2013-06-06	0.13	0.03	0.16	0.09	0.06	0.094	0.38	0.19	0	0.12	0.1725	0	1	0	0	1	1	0	0	0	0	0	0
2013-06-07	0.13	0.06	0.24	0.19	0.2	0.164	0.46	0.35	0.04	0	0.2125	0	0	0	1	0	1	0	0	0	0	0	0
2013-06-08	0	0	0	0.19	0	0.038	0	0	0.08	0	0.02	0	0	0	0	0	0	0	0	0	0	0	0
2013-06-09	0	0.01	0.05	0	0	0.012	0.42	0.15	0	0	0.1425	0	0	0	0	0	0	0	0	0	0	0	0
2013-06-10	0.04	0	0	0	0.01	0.01	0.54	0.04	0	0	0.145	0	0	0	0	0	0	0	0	0	0	0	0
2013-06-11	0.12	0	0.05	0.05	0.06	0.056	0.54	0.27	0	0	0.2025	0	0	0	0	0	0	0	0	0	0	0	0
2013-06-12	0.1	0.02	0.05	0.17	0.11	0.09	0.23	0.31	0	0	0.135	0	0	0	1	0	1	0	0	0	0	0	0
2013-06-13	0	0	0	0	0	0	0	0	0	0	0	0	0	0	0	0	0	0	0	0	0	0	0
2013-06-14	0	0	0	0	0	0	0	0	0	0	0	0	0	0	1	0	1	0	0	0	0	0	0
2013-06-15	NA	NA	NA	NA	NA	NA	NA	NA	NA	NA	NA	NA	NA	NA	NA	NA	NA	NA	NA	NA	NA	NA	NA
2013-06-16	0.13	0.02	0.07	0.18	0.14	0.108	0	0.31	0	0.15	0.115	0	0	0	0	0	0	0	0	0	0	0	0
2013-06-17	0.01	0	0.02	0.09	0.02	0.028	0	0.08	0	0.23	0.0775	0	0	0	0	0	0	0	0	0	0	0	0
2013-06-18	0.13	0.02	0.14	0.17	0.18	0.128	0.12	0.23	0	0.15	0.125	0	0	0	0	0	0	0	0	0	0	0	0
2013-06-19	0	0	0	0	0	0	0	0	0	0	0	0	0	0	0	0	0	0	0	0	0	0	0
2013-06-20	0.06	0.05	0.23	NA	0.16	0.125	0	0.23	NA	0	0.0766667	0	0	0	0	0	0	0	0	0	0	0	0
2013-06-21	0	0	0	NA	0	0	0	0	NA	0	0	0	0	0	0	0	0	0	0	0	0	0	0
2013-06-22	0.12	0.01	0.04	NA	0.03	0.05	0	0.04	NA	0	0.0133333	0	0	0	0	0	0	0	0	0	0	0	0
2013-06-23	0.14	0.04	0.15	NA	0.17	0.125	0	0.38	NA	0	0.126667	0	0	0	0	0	0	0	0	0	0	0	0
2013-06-24	0	0.01	0	NA	0	0.0025	0	0.12	NA	0	0.04	0	0	0	0	0	0	0	0	0	0	0	0
2013-06-25	0	0	0	NA	0	0	0	0	NA	0	0	0	0	0	0	0	0	0	0	0	0	0	0
2013-06-26	0.12	0	0.08	NA	0.1	0.075	0	0.08	NA	0	0.0266667	0	0	0	0	0	0	0	0	0	0	0	0
2013-06-27	0.15	0.03	0.18	NA	0.14	0.125	0	0.35	NA	0	0.116667	0	0	0	0	0	0	0	0	0	0	0	0
2013-06-28	0.11	0.01	0.02	NA	0.03	0.0425	0	0.08	NA	0	0.0266667	0	0	0	0	1	1	0	0	0	0	0	0
2013-06-29	0.15	0.09	0.21	NA	0.18	0.1575	0	0.42	NA	0.31	0.243333	0	0	0	0	0	0	0	0	0	0	0	0
2013-06-30	0	0.01	0	NA	0.02	0.0075	0	0	NA	0	0	0	0	0	0	1	1	0	0	0	0	0	0
2013-07-01	0.1	0.05	0.15	NA	0.19	0.1225	0	0.27	NA	0.27	0.18	0	0	0	0	0	0	0	0	0	0	0	0
2013-07-02	0.06	0.03	0.05	NA	0.06	0.05	0	0.19	NA	0.08	0.09	0	0	0	0	0	0	0	0	0	0	0	0
2013-07-03	0.07	0.02	0.13	NA	0.1	0.08	0	0.27	NA	0	0.09	0	0	0	0	0	0	0	0	0	0	0	0
2013-07-04	0.05	0.02	0.02	NA	0	0.0225	0	0.27	NA	0.27	0.18	0	0	0	0	0	0	0	0	0	0	0	0
2013-07-05	0.04	0	0.02	NA	0.03	0.0225	0	0	NA	0	0	0	0	0	0	0	0	0	0	0	0	0	0
2013-07-06	0.12	0.01	0	NA	0.06	0.0475	0	0.15	NA	0	0.05	0	0	0	0	0	0	0	0	0	0	0	0
2013-07-07	0.23	0.04	0.12	NA	0.19	0.145	0	0.35	NA	0	0.116667	0	0	0	0	0	0	0	0	0	0	0	0
2013-07-08	0.18	0.13	0.25	NA	0.17	0.1825	0	0.35	NA	0.19	0.18	0	0	0	0	0	0	0	0	0	0	0	0
2013-07-09	0.22	0.13	0.27	NA	0.18	0.2	0	0.38	NA	0	0.126667	0	0	0	0	0	0	0	0	0	0	0	0
2013-07-10	0.25	NA	0.2	NA	0.15	0.2	0.19	NA	NA	0.42	0.305	0	0	0	0	0	0	0	0	0	0	0	0
2013-07-11	0.28	NA	0.13	NA	0.15	0.186667	0.31	NA	NA	0	0.155	0	0	0	0	0	0	0	0	0	0	0	0
2013-07-12	0.18	NA	0.11	NA	0.12	0.136667	0.23	NA	NA	0	0.115	0	0	0	0	0	0	0	0	0	0	0	0
2013-07-13	0.05	NA	0.04	NA	0	0.03	0	NA	NA	0	0	0	0	0	0	0	0	0	0	1	0	0	1
2013-07-14	0.13	NA	0.07	NA	0	0.0666667	0.23	NA	NA	0	0.115	0	0	0	0	0	0	0	0	0	0	0	0
2013-07-15	0	NA	0	NA	0	0	0	NA	NA	0	0	0	0	0	0	0	0	0	0	0	0	0	0
2013-07-16	0.14	NA	0.13	NA	0.07	0.113333	0.46	NA	NA	0	0.23	0	0	0	0	0	0	0	0	0	0	0	0
2013-07-17	0.12	NA	0.1	NA	0.1	0.106667	0.31	NA	NA	0	0.155	0	0	0	0	0	0	0	0	0	0	0	0
2013-07-18	0	NA	0	NA	0	0	0	NA	NA	0	0	0	0	0	0	0	0	0	0	0	0	0	0
2013-07-19	0	NA	0	NA	0	0	0	NA	NA	0	0	0	0	0	0	0	0	0	0	0	0	0	0
2013-07-20	NA	NA	NA	NA	NA	NA	NA	NA	NA	NA	NA	NA	NA	NA	NA	NA	NA	NA	NA	NA	NA	NA	NA
2013-07-21	NA	0.07	0.26	0.32	0.23	0.22	NA	0.23	0.08	0.15	0.153333	0	0	0	1	0	1	0	0	0	0	0	0
2013-07-22	NA	0.11	0.2	0.4	0.23	0.235	NA	0.46	0.12	0.35	0.31	0	0	0	1	0	1	0	0	0	0	0	0
2013-07-23	NA	0	0	0	0	0	NA	0	0	0	0	0	0	0	1	0	1	0	0	0	0	0	0
2013-07-24	NA	0.02	0.09	0.08	0.06	0.0625	NA	0.15	0	0	0.05	0	1	0	1	0	1	0	0	0	0	0	0
2013-07-25	NA	0.03	0.12	0.28	0.14	0.1425	NA	0.15	0	0	0.05	0	0	0	1	0	1	0	0	0	0	0	0
2013-07-26	NA	0.09	0.24	0.26	0.14	0.1825	NA	0.23	0.12	0	0.116667	0	0	0	1	0	1	0	0	0	0	0	0
2013-07-27	NA	0.01	0.01	0	0.01	0.0075	NA	0.08	0	0	0.0266667	0	0	0	1	0	1	0	0	0	0	0	0
2013-07-28	NA	0	0.05	0.01	0.08	0.035	NA	0	0	0	0	0	0	0	0	0	0	0	0	0	0	0	0
2013-07-29	NA	0.09	0.23	0.38	0.18	0.22	NA	0.38	0	0.35	0.243333	0	0	0	1	0	1	0	0	0	0	0	0
2013-07-30	NA	0.07	0.16	0.36	0.18	0.1925	NA	0.42	0.08	0.27	0.256667	0	0	0	0	0	0	0	0	0	0	0	0
2013-07-31	NA	0.09	0.22	0.41	0.18	0.225	NA	0.46	0.12	0.38	0.32	0	0	0	0	0	0	0	0	0	0	0	0
2013-08-01	NA	0.12	0.19	0.45	0.24	0.25	NA	0.31	0.08	0.38	0.256667	0	0	1	1	0	1	0	0	0	0	0	0
2013-08-02	NA	0.12	0.23	0.45	0.2	0.25	NA	0.31	0	0.27	0.193333	0	0	0	0	0	0	0	0	0	0	0	0
2013-08-03	NA	0.11	0.15	0.53	0.24	0.2575	NA	0.38	0.12	0.46	0.32	0	0	0	0	0	0	0	0	0	0	0	0
2013-08-04	NA	0.18	0.23	0.42	0.2	0.2575	NA	0.31	0	0.38	0.23	0	0	0	1	0	1	0	0	0	0	0	0
2013-08-05	NA	0.07	0.19	0.24	0.12	0.155	NA	0.27	0	0	0.09	0	0	0	1	0	1	0	0	0	0	0	0
2013-08-06	NA	0	0	0	0	0	NA	0	0	0	0	0	0	0	1	0	1	0	0	0	0	0	0
2013-08-07	NA	0	0.02	0	0.06	0.02	NA	0	0	0	0	0	1	0	0	1	1	0	0	0	0	0	0
2013-08-08	NA	0.05	0.17	0.08	0.09	0.0975	NA	0.15	0	0	0.05	0	0	0	0	0	0	0	0	0	0	0	0
2013-08-09	NA	0.06	0.14	0.28	0.11	0.1475	NA	0.23	0	0	0.0766667	0	0	0	1	0	1	0	0	0	0	0	0
2013-08-10	NA	0	0.04	0.06	0.01	0.0275	NA	0.04	0	0	0.0133333	0	0	0	0	0	0	0	0	0	0	0	0
2013-08-11	NA	0	0	0.03	0	0.0075	NA	0	0	0	0	0	0	0	0	0	0	0	0	0	0	0	0
2013-08-12	NA	0	0.01	0.04	0.01	0.015	NA	0	0	0	0	0	0	0	0	0	0	0	0	0	0	0	0
2013-08-13	NA	0	0	0.03	0	0.0075	NA	0.08	0	0	0.0266667	0	0	0	0	0	0	0	0	0	0	0	0
2013-08-14	NA	0.01	0.05	0.04	0.02	0.03	NA	0.08	0	0	0.0266667	0	1	0	1	0	1	0	0	0	0	0	0
2013-08-15	NA	0	0	0	0	0	NA	0	0	0	0	0	0	0	0	0	0	0	0	0	0	0	0
2013-08-16	NA	0.03	0.04	0.14	0.05	0.065	NA	0	0	0	0	0	0	0	1	1	1	0	0	0	0	0	0
2013-08-17	NA	0.01	0.07	0.05	0.06	0.0475	NA	0	0	0	0	0	1	0	0	0	1	0	0	0	0	0	0
2013-08-18	NA	0.13	0.33	0.27	0.24	0.2425	NA	0.19	0	0	0.0633333	0	0	0	1	0	1	0	0	0	0	0	0
2013-08-19	NA	0.09	0.26	0.44	0.3	0.2725	NA	0.23	0	0.46	0.23	0	0	0	1	0	1	0	0	0	0	0	0
2013-08-20	NA	0.1	0.28	0.38	0.37	0.2825	NA	0.31	0	0.31	0.206667	0	1	0	1	0	1	0	0	0	0	0	0
2013-08-21	NA	0	0	0	0	0	NA	0	0	0	0	0	0	0	0	0	0	0	0	0	0	0	0
2013-08-22	NA	0.09	0.25	0.28	0.22	0.21	NA	0.27	0.04	0	0.103333	0	0	0	0	0	0	0	0	0	0	0	0
2013-08-23	NA	0.12	0.26	0.35	0.2	0.2325	NA	0.27	0	0.15	0.14	0	0	0	1	1	1	0	0	0	0	0	0
2013-08-24	NA	0.09	0.31	0.27	0.2	0.2175	NA	0.23	0.04	0	0.09	0	0	0	0	0	0	0	0	0	0	0	0
2013-08-25	NA	0.15	0.33	0.44	0.24	0.29	NA	0.65	0.35	0.54	0.513333	0	0	0	1	1	1	0	0	0	0	0	0
2013-08-26	NA	0.01	0.04	0.08	0	0.0325	NA	0	0	0	0	0	0	0	0	0	0	0	0	0	0	0	0
2013-08-27	NA	0.02	0.18	0.33	0.1	0.1575	NA	0.27	0	0	0.09	0	0	0	0	0	0	0	0	0	0	0	0
2013-08-28	NA	0.01	0	0.08	0	0.0225	NA	0	0	0	0	0	0	0	1	0	1	0	0	0	0	0	0
2013-08-29	NA	0.02	0.12	0	0.06	0.05	NA	0.04	0	0	0.0133333	0	0	0	0	0	0	0	0	0	0	0	0
2013-08-30	NA	0	0	0	0.02	0.005	NA	0	0	0	0	0	0	0	0	0	0	0	0	0	0	0	0
2013-08-31	0	0	0.03	0	0.08	0.022	0	0	0	0	0	0	0	0	0	0	0	0	0	0	0	0	0
2013-09-01	0	0.08	0.31	0.33	0.3	0.204	0	0.42	0	0	0.105	0	1	0	1	1	1	0	0	0	0	0	0
2013-09-02	0	0.11	0.28	0.46	0.33	0.236	0	0.5	0.23	0	0.1825	0	0	0	0	0	0	0	0	0	0	0	0
2013-09-03	0	0.05	0.24	0.27	0.2	0.152	0	0.15	0	0	0.0375	0	0	0	0	0	0	0	0	0	0	0	0
2013-09-04	0	0.14	0.34	0.42	0.29	0.238	0	0.23	0	0	0.0575	0	0	0	0	0	0	0	0	0	0	0	0
2013-09-05	0	0.22	0.27	0.41	0.31	0.242	0	0.23	0.31	0.19	0.1825	0	1	0	1	0	1	0	0	0	0	0	0
2013-09-06	0	0.23	0.3	0.51	0.29	0.266	0	0.62	0.38	0.23	0.3075	0	0	0	0	0	0	0	0	0	0	0	0
2013-09-07	NA	NA	NA	NA	NA	NA	NA	NA	NA	NA	NA	NA	NA	NA	NA	NA	NA	NA	NA	NA	NA	NA	NA
2013-09-08	0.14	0.1	0.31	0.41	0.28	0.248	0.12	0.15	0.04	0	0.0775	0	0	0	0	0	0	0	0	0	0	0	0
2013-09-09	0.13	0.15	0.28	0.37	0.22	0.23	0.27	0.19	0	0.19	0.1625	1	0	0	0	0	1	0	0	0	0	0	0
2013-09-10	0.13	0.12	0.29	0.28	0.25	0.214	0.15	0.08	0	0	0.0575	0	0	0	0	0	0	0	0	0	0	0	0
2013-09-11	0.13	0.16	0.28	0.35	0.3	0.244	0.35	0.23	0	0.19	0.1925	0	0	0	0	0	0	0	0	0	0	0	0
2013-09-12	0.16	0.22	0.27	0.45	0.26	0.272	0.46	0.46	0	0.15	0.2675	0	0	0	0	1	1	0	0	0	0	0	0
2013-09-13	0.13	0.01	0.07	0.14	0.06	0.082	0.04	0	0	0	0.01	0	0	0	0	0	0	0	0	0	0	0	0
2013-09-14	NA	NA	NA	NA	NA	NA	NA	NA	NA	NA	NA	NA	NA	NA	NA	NA	NA	NA	NA	NA	NA	NA	NA
2013-09-15	0.03	0	0	0.04	0	0.014	0	0	0	0	0	1	0	0	0	0	1	0	0	0	0	0	0
2013-09-16	0.1	0.11	0.28	0.44	0.3	0.246	0.38	0.38	0	0	0.19	0	0	0	0	0	0	0	0	0	0	0	0
2013-09-17	0.13	0.21	0.35	0.49	0.26	0.288	0.46	0.38	0	0.15	0.2475	0	0	0	0	0	0	0	0	0	0	0	0
2013-09-18	0.17	0.16	0.27	0.55	0.27	0.284	0.54	0.5	0	0.23	0.3175	0	1	0	0	0	1	0	0	0	0	0	0
2013-09-19	0	0.02	0.09	0.41	0.07	0.118	0.19	0.08	0	0	0.0675	0	0	0	0	0	0	0	0	0	0	0	0
2013-09-20	0	0	0.07	0.01	0.04	0.024	0	0	0	0	0	0	0	0	0	0	0	0	0	0	0	0	0
2013-09-21	0.07	0.13	0.31	0.51	0.26	0.256	0.54	0.46	0	0	0.25	0	0	0	0	0	0	0	0	0	0	0	0
2013-09-22	0.21	0.17	0.23	0.55	0.35	0.302	0.62	0.62	0.12	0.62	0.495	0	1	0	0	0	1	0	0	0	0	0	0
2013-09-23	0.17	0.23	0.32	NA	0.26	0.245	0.58	0.42	NA	0.65	0.55	0	0	0	0	0	0	0	0	0	0	0	0
2013-09-24	0.12	0.2	0.25	NA	0.31	0.22	0.69	0.58	NA	0.19	0.486667	0	1	0	0	0	1	0	0	0	0	0	0
2013-09-25	0.12	0.21	0.3	NA	0.24	0.2175	0.54	0.5	NA	0.46	0.5	0	0	0	0	1	1	0	0	0	0	0	0
2013-09-26	0.18	0.23	0.23	NA	0.23	0.2175	0.77	0.38	NA	0.69	0.613333	0	0	0	0	0	0	0	0	0	0	0	0
2013-09-27	0.1	0.02	0.28	NA	0.19	0.1475	0.58	0	NA	0.19	0.256667	0	0	0	0	0	0	0	0	0	0	0	0
2013-09-28	0.06	0.15	0.3	NA	0.2	0.1775	0.54	0.31	NA	0	0.283333	0	0	0	0	0	0	0	0	0	0	0	0
2013-09-29	0.43	0.19	0.34	NA	0.3	0.315	0.77	0.54	NA	0.5	0.603333	0	1	0	0	0	1	0	0	0	0	0	0
2013-09-30	0.24	0.04	0.21	NA	NA	0.163333	0.5	0.15	NA	NA	0.325	0	0	0	0	0	0	0	0	0	0	0	0
2013-10-01	0.25	0.08	0.22	NA	NA	0.183333	0.58	0.77	NA	NA	0.675	0	1	0	0	0	1	0	0	0	0	0	0
2013-10-02	0.12	0.1	0.2	NA	NA	0.14	0.23	0.38	NA	NA	0.305	0	0	0	0	0	0	0	0	0	0	0	0
2013-10-03	0.15	0.13	0.29	NA	NA	0.19	0.23	0.31	NA	NA	0.27	0	0	0	0	0	0	0	0	0	0	0	0
2013-10-04	0.15	0.17	0.27	NA	NA	0.196667	0.54	0.42	NA	NA	0.48	0	0	0	0	0	0	0	0	0	0	0	0
2013-10-05	0.07	0.01	NA	NA	NA	0.04	0.31	0	NA	NA	0.155	0	0	0	0	0	0	0	0	0	0	0	0
2013-10-06	0.14	0.17	NA	NA	NA	0.155	0.27	0.19	NA	NA	0.23	0	0	0	0	0	0	0	0	0	0	0	0
2013-10-07	0.23	NA	NA	NA	NA	0.23	0.15	NA	NA	NA	0.15	0	0	0	0	0	0	0	0	0	0	0	0
2013-10-08	0.15	NA	NA	NA	NA	0.15	0.35	NA	NA	NA	0.35	0	0	0	0	0	0	0	0	0	0	0	0
2013-10-09	0.23	NA	NA	NA	NA	0.23	0.35	NA	NA	NA	0.35	0	0	0	0	0	0	0	0	0	0	0	0
2013-10-10	0.2	NA	NA	NA	NA	0.2	0.27	NA	NA	NA	0.27	0	0	0	0	0	0	0	0	0	0	0	0
2013-10-11	0.2	NA	NA	NA	NA	0.2	0.58	NA	NA	NA	0.58	0	0	0	0	0	0	0	0	0	0	0	0
2013-10-12	NA	NA	NA	NA	NA	NA	NA	NA	NA	NA	NA	NA	NA	NA	NA	NA	NA	NA	NA	NA	NA	NA	NA
2013-10-13	0.1	0.13	0.27	0.45	0.09	0.208	0.54	0.58	0.08	0.54	0.435	0	0	0	0	0	0	0	0	0	0	0	0
2013-10-14	0.27	0.18	0.38	0.58	0.11	0.304	0.46	0.77	0.08	0.77	0.52	0	0	0	0	1	1	0	0	0	0	0	0
2013-10-15	0.23	0.15	0.24	0.62	0.16	0.28	0.5	0.38	0.12	0.73	0.4325	1	1	0	1	0	1	0	0	0	0	0	0
2013-10-16	0.13	0.1	0.29	0.38	0.18	0.216	0.35	0.35	0	0.73	0.3575	0	0	0	0	0	0	0	0	0	0	0	0
2013-10-17	0.17	0.14	0.26	0.47	0.18	0.244	0.27	0.19	0	0.5	0.24	0	0	0	1	0	1	0	0	0	0	0	0
2013-10-18	0.12	0.16	0.22	0.45	0.14	0.218	0.58	0.62	0.04	0.58	0.455	0	1	0	1	1	1	0	0	0	0	0	0
2013-10-19	0.19	0.05	0.23	0.35	0.11	0.186	0.69	0.46	0.31	0.85	0.5775	0	0	0	0	0	0	0	0	0	0	0	0
2013-10-20	0.09	0.15	0.22	0.42	0.15	0.206	0.62	0.5	0.54	0.58	0.56	1	0	0	0	1	1	0	0	0	0	0	0
2013-10-21	0.2	0.15	0.29	0.44	0.14	0.244	0.54	0.23	0.23	0.81	0.4525	0	0	0	0	0	0	0	0	0	0	0	0
2013-10-22	0.26	0.13	0.24	0.42	0.15	0.24	0.77	0.65	0.23	0.81	0.615	0	0	0	1	0	1	0	0	0	0	0	0
2013-10-23	0.31	0.11	0.29	0.53	0.13	0.274	0.62	0.77	0.12	0.85	0.59	0	0	0	0	0	0	0	0	0	0	0	0
2013-10-24	0.27	0.07	0.22	0.4	0.08	0.208	0.58	0.23	0.12	0.54	0.3675	0	0	1	0	0	1	0	0	0	0	0	0
2013-10-25	0.1	0.04	0.21	0.32	0.16	0.166	0.15	0.08	0	0.23	0.115	0	0	0	0	0	0	0	0	0	0	0	0
2013-10-26	0.29	0.14	0.23	0.55	0.22	0.286	0.88	0.31	0.08	0.85	0.53	0	0	0	1	0	1	0	1	0	0	0	1
2013-10-27	0.28	0.17	0.24	0.53	0.28	0.3	0.65	0.54	0.23	0.81	0.5575	0	1	0	0	1	1	0	0	0	0	0	0
2013-10-28	0.3	0.04	0.17	0.41	0.09	0.202	0.54	0.19	0	0.46	0.2975	0	0	0	0	0	0	0	0	0	0	0	0
2013-10-29	0.35	0.07	0.34	0.53	0.13	0.284	0.81	0.38	0	0.73	0.48	1	1	0	1	0	1	0	0	0	0	0	0
2013-10-30	0.12	0.05	0.26	0.41	0.09	0.186	0.58	0.27	0	0.58	0.3575	0	1	0	1	1	1	0	0	0	0	0	0
2013-10-31	0.03	0.11	0.24	0.37	0.12	0.174	0.58	0.15	0	0.38	0.2775	0	0	0	1	1	1	0	0	0	0	0	0
2013-11-01	0.27	0.15	0.31	0.6	0.29	0.324	0.81	0.35	0.15	0.77	0.52	0	0	0	0	0	0	0	0	0	0	0	0
2013-11-02	0.38	0.17	0.38	0.6	0.27	0.36	0.23	0.58	0.04	0.88	0.4325	0	0	0	0	0	0	0	0	0	0	0	0
2013-11-03	0.23	0.1	0.24	0.33	0.1	0.2	0.46	0.38	0.04	0.54	0.355	0	0	0	0	1	1	0	0	0	0	0	0
2013-11-04	0.17	0.07	0.19	0.26	0.11	0.16	0.23	0.31	0	0.62	0.29	0	0	0	0	0	0	0	0	0	0	0	0
2013-11-05	0.24	0.06	0.21	0.41	0.09	0.202	0.46	0.27	0.35	0.81	0.4725	0	0	0	0	0	0	0	0	0	0	0	0
2013-11-06	0.06	0.02	0.16	0.23	0.06	0.106	0.54	0.19	0	0.46	0.2975	0	0	0	0	0	0	0	0	0	0	0	0
2013-11-07	0.22	0.12	0.29	0.59	0.11	0.266	0.85	0.35	0	0.85	0.5125	0	0	0	0	0	0	0	0	1	0	0	1
2013-11-08	0.24	0.1	0.2	0.53	0.12	0.238	0.58	0.42	0.12	0.81	0.4825	0	0	0	1	0	1	0	0	0	0	0	0
2013-11-09	0.26	NA	0.21	0.51	0.16	0.285	0.5	NA	0.46	0.54	0.5	0	0	0	0	0	0	0	0	0	0	0	0
2013-11-10	0.13	NA	0.19	0.27	0.15	0.185	0.38	NA	0.31	0.54	0.41	0	0	0	0	0	0	0	0	0	0	0	0
2013-11-11	0.06	NA	0.08	0.21	0.09	0.11	0.15	NA	0.19	0.46	0.266667	0	0	0	0	0	0	0	0	0	0	0	0
2013-11-12	0.09	NA	0.11	0.35	0.09	0.16	0.46	NA	0.23	0.81	0.5	0	0	0	1	0	1	0	0	0	0	0	0
2013-11-13	0.16	NA	0.21	0.44	0.11	0.23	0.38	NA	0.15	0.69	0.406667	0	0	0	0	0	0	0	0	0	0	0	0
2013-11-14	0.13	NA	0.12	0.42	0.11	0.195	0.42	NA	0.27	0.54	0.41	0	0	0	0	0	0	0	0	0	0	0	0
2013-11-15	0.16	NA	0.09	0.42	0.09	0.19	0.38	NA	0.27	0.23	0.293333	0	0	0	0	0	0	0	0	0	0	0	0
2013-11-16	0.13	NA	0.09	0.53	0.13	0.22	0.46	NA	0	0.12	0.193333	0	0	0	0	0	0	0	0	0	0	0	0
2013-11-17	NA	NA	0.27	0.59	0.14	0.333333	NA	NA	0.27	0.38	0.325	0	0	0	0	0	0	0	0	0	0	0	0
2013-11-18	NA	NA	0.14	0.35	0.09	0.193333	NA	NA	0.27	0.69	0.48	0	0	0	0	0	0	0	0	0	0	0	0
2013-11-19	NA	NA	0.01	0.41	0.04	0.153333	NA	NA	0.08	0.42	0.25	0	0	0	1	0	1	0	0	1	0	0	1
2013-11-20	NA	NA	0.3	0.51	0.23	0.346667	NA	NA	0	0.62	0.31	0	0	0	0	0	0	0	0	0	0	0	0
2013-11-21	NA	NA	0.33	0.4	0.15	0.293333	NA	NA	0.15	0.85	0.5	0	0	0	1	0	1	0	0	0	0	0	0
2013-11-22	NA	NA	0.22	0.36	0.13	0.236667	NA	NA	0.35	0.85	0.6	0	0	0	1	0	1	0	0	0	0	0	0
2013-11-23	NA	NA	0.22	0.32	0.09	0.21	NA	NA	0.04	0.73	0.385	0	0	0	1	0	1	0	0	0	0	0	0
2013-11-24	NA	NA	0.04	0.22	0.08	0.113333	NA	NA	0	0.46	0.23	0	0	0	1	0	1	0	0	0	0	0	0
2013-11-25	NA	NA	0.15	0.38	0.14	0.223333	NA	NA	0.12	0.92	0.52	0	0	0	1	0	1	0	0	0	0	0	0
2013-11-26	NA	NA	0.06	0.17	NA	0.115	NA	NA	0.19	NA	0.19	0	0	0	1	0	1	0	0	0	0	0	0
2013-11-27	NA	NA	0.08	0.21	NA	0.145	NA	NA	0.35	NA	0.35	0	0	0	0	0	0	0	0	0	0	0	0
2013-11-28	NA	NA	0.06	0.28	NA	0.17	NA	NA	0.62	NA	0.62	0	0	0	0	0	0	0	0	0	0	0	0
2013-11-29	NA	NA	0.08	0.36	NA	0.22	NA	NA	0.5	NA	0.5	0	0	0	1	0	1	0	0	0	0	0	0
2013-11-30	NA	NA	0.08	0.27	NA	0.175	NA	NA	0.27	NA	0.27	0	0	0	0	0	0	0	0	0	0	0	0
2013-12-01	NA	NA	NA	NA	NA	NA	NA	NA	NA	NA	NA	NA	NA	NA	NA	NA	NA	NA	NA	NA	NA	NA	NA
2013-12-02	0.07	0.08	0.11	0.24	0.12	0.124	0.77	0.5	0	0.85	0.53	0	0	0	1	0	1	0	0	0	0	0	0
2013-12-03	0.07	0.02	0.12	0.21	0.14	0.112	0.81	0.5	0	0.73	0.51	0	0	0	1	0	1	0	0	0	0	0	0
2013-12-04	0	0	0.06	0.09	0.07	0.044	0.77	0.23	0.08	0.73	0.4525	0	0	0	0	0	0	0	0	0	0	0	0
2013-12-05	0.06	0.03	0.03	0.13	0.05	0.06	0.65	0.35	0	0.73	0.4325	0	0	0	0	0	0	0	0	0	0	0	0
2013-12-06	0.01	0.02	0.02	0.06	0.03	0.028	0.54	0.38	0.12	0.62	0.415	0	0	0	0	0	0	0	0	0	0	0	0
2013-12-07	0.05	0.04	0.04	0.12	0.04	0.058	0.35	0.31	0	0.65	0.3275	0	0	0	0	0	0	0	0	0	0	0	0
2013-12-08	0.17	0.1	0.09	0.13	0.03	0.104	0.38	0.5	0.62	0.85	0.5875	0	0	0	1	0	1	0	0	0	0	0	0
2013-12-09	0.09	0.05	0.1	0.09	0.06	0.078	0.73	0.31	0.73	0.73	0.625	0	0	0	1	0	1	0	0	0	0	0	0
2013-12-10	0.02	0.05	0.07	0.12	0.04	0.06	0.73	0.54	0.35	0.96	0.645	0	0	0	1	0	1	0	0	0	0	0	0
2013-12-11	0.03	NA	0.05	0.18	0.06	0.08	0.65	NA	0.35	0.81	0.603333	0	0	0	0	1	1	0	0	0	1	0	1
2013-12-12	0.03	NA	0.09	0.22	0.03	0.0925	0.65	NA	0.73	0.77	0.716667	0	0	0	0	0	0	0	0	0	0	0	0
2013-12-13	0.07	NA	0.06	0.31	0.04	0.12	0.5	NA	0.5	0.96	0.653333	0	0	0	0	0	0	0	0	0	0	0	0
2013-12-14	0.03	NA	0.08	0.27	0.04	0.105	0.5	NA	0.08	0.88	0.486667	0	0	0	1	1	1	0	0	0	0	0	0
2013-12-15	0.04	NA	0.11	0.27	0.06	0.12	0.58	NA	0	0.96	0.513333	0	0	0	0	1	1	0	0	0	0	0	0
2013-12-16	0.01	NA	0.06	0.13	0.02	0.055	0.77	NA	0.23	0.81	0.603333	0	0	0	0	1	1	0	0	0	0	0	0
2013-12-17	0.03	NA	0.04	0.12	0.02	0.0525	0.81	NA	0	0.85	0.553333	0	0	0	1	1	1	0	0	0	0	0	0
2013-12-18	0.03	NA	0.02	0.04	0.03	0.03	0.58	NA	0.15	0.54	0.423333	0	0	0	0	0	0	0	0	0	0	0	0
2013-12-19	NA	NA	0.05	0.08	0.05	0.06	NA	NA	0	0.58	0.29	0	0	0	1	1	1	0	0	0	0	0	0
2013-12-20	NA	NA	0.03	0.04	0.04	0.0366667	NA	NA	0	0.92	0.46	0	0	0	1	0	1	0	0	0	0	0	0
2013-12-21	NA	NA	0.03	0.12	0.04	0.0633333	NA	NA	0.12	0.65	0.385	0	0	0	0	0	0	0	0	0	0	0	0
2013-12-22	NA	NA	0.02	0.09	0.04	0.05	NA	NA	0.73	0.73	0.73	0	0	0	0	0	0	0	0	0	0	0	0
2013-12-23	NA	NA	0.02	0	0.04	0.02	NA	NA	0	0.65	0.325	0	0	0	1	0	1	0	0	0	0	0	0
2013-12-24	NA	NA	0.03	0.1	0.04	0.0566667	NA	NA	0.27	0.85	0.56	0	0	0	0	0	0	0	0	0	0	0	0
2013-12-25	NA	NA	0.01	0.05	0.02	0.0266667	NA	NA	0	0.65	0.325	0	0	0	0	1	1	0	0	0	0	0	0
2013-12-26	NA	NA	0.02	0.1	0.01	0.0433333	NA	NA	0.65	0	0.325	0	0	0	1	0	1	0	0	0	0	0	0
2013-12-27	NA	NA	0.02	0.12	0	0.0466667	NA	NA	0.69	0	0.345	0	0	0	1	1	1	0	0	0	0	0	0
2013-12-28	NA	NA	0.02	0.09	0.02	0.0433333	NA	NA	0.65	0.23	0.44	0	0	0	0	0	0	0	0	0	0	0	0
2013-12-29	NA	NA	0.01	0.06	0.02	0.03	NA	NA	0.08	0.62	0.35	0	0	0	1	0	1	0	0	0	0	0	0
2013-12-30	NA	NA	0.01	0.05	0.01	0.0233333	NA	NA	0.04	0.58	0.31	0	0	0	1	0	1	0	0	0	0	0	0
2013-12-31	NA	NA	0.02	0.01	0.04	0.0233333	NA	NA	0	0.54	0.27	0	0	0	1	0	1	0	0	0	0	0	0
2014-01-01	NA	NA	0.03	0.06	0.04	0.0433333	NA	NA	0	0.81	0.405	0	0	0	1	0	1	0	0	0	0	0	0
2014-01-02	NA	NA	0.02	0.1	0	0.04	NA	NA	0	0.69	0.345	0	0	0	1	0	1	0	0	0	0	0	0
2014-01-03	NA	NA	0.02	0.04	0.01	0.0233333	NA	NA	0	0.62	0.31	0	0	0	0	0	0	0	0	0	0	0	0
2014-01-04	NA	NA	0.01	0.04	0	0.0166667	NA	NA	0.04	0.65	0.345	0	0	0	0	0	0	0	0	0	0	0	0
2014-01-05	NA	NA	0.01	0.04	0.01	0.02	NA	NA	0.23	1	0.615	0	0	0	0	0	0	0	0	0	0	0	0
2014-01-06	NA	NA	0.23	0.29	0.13	0.216667	NA	NA	0	0.73	0.365	0	0	0	1	1	1	0	0	0	0	0	0
2014-01-07	NA	NA	0.11	0.23	0.07	0.136667	NA	NA	0	0.27	0.135	0	0	0	0	0	0	0	0	0	0	0	0
2014-01-08	NA	NA	0.42	0.76	0.27	0.483333	NA	NA	0.15	0.73	0.44	0	0	0	1	0	1	0	0	0	0	0	0
2014-01-09	NA	NA	0.4	0.72	0.25	0.456667	NA	NA	0.19	0.85	0.52	0	0	0	0	0	0	0	0	0	0	0	0
2014-01-10	NA	NA	0.42	0.62	0.22	0.42	NA	NA	0.19	0.65	0.42	0	0	0	0	0	0	0	0	0	0	0	0
2014-01-11	NA	NA	0.45	0.58	0.17	0.4	NA	NA	0.19	0.88	0.535	0	0	0	0	0	0	0	0	0	0	0	0
2014-01-12	NA	NA	0.24	0.24	0.09	0.19	NA	NA	0	0.81	0.405	0	0	0	0	0	0	0	0	0	0	0	0
2014-01-13	NA	NA	0.17	0.26	0.06	0.163333	NA	NA	0	0.88	0.44	0	0	0	1	0	1	0	0	0	0	0	0
2014-01-14	NA	NA	0.04	0.14	0.05	0.0766667	NA	NA	0	0.5	0.25	0	0	0	0	0	0	0	0	0	0	0	0
2014-01-15	NA	NA	0.08	0.26	0.07	0.136667	NA	NA	0.5	0.88	0.69	0	0	0	1	1	1	0	0	0	0	0	0
2014-01-16	NA	NA	0.08	0.06	0.05	0.0633333	NA	NA	0.31	0.77	0.54	0	0	0	1	0	1	0	0	0	0	0	0
2014-01-17	NA	NA	0.05	0.09	0.03	0.0566667	NA	NA	0.31	0.65	0.48	0	0	0	1	0	1	0	0	0	0	0	0
2014-01-18	NA	NA	0.03	0.14	0.02	0.0633333	NA	NA	0.58	0.81	0.695	0	0	0	0	0	0	0	0	0	0	0	0
2014-01-19	NA	NA	0.06	0.13	0.03	0.0733333	NA	NA	0.04	0.96	0.5	0	0	0	0	0	0	0	0	0	0	0	0
2014-01-20	NA	NA	0.03	0.06	0.05	0.0466667	NA	NA	0.12	0.81	0.465	0	0	0	0	0	0	0	0	0	0	0	0
2014-01-21	NA	NA	0.04	0.06	0.08	0.06	NA	NA	0	0.5	0.25	0	0	0	1	0	1	0	0	0	0	0	0
2014-01-22	NA	NA	0.07	0.17	0.06	0.1	NA	NA	0.46	0.65	0.555	0	0	0	0	0	0	0	0	0	0	0	0
2014-01-23	NA	NA	0.03	0.09	0.03	0.05	NA	NA	0.46	0.92	0.69	0	0	0	0	1	1	0	0	0	0	0	0
2014-01-24	NA	NA	0.03	0.13	0	0.0533333	NA	NA	0.15	0.88	0.515	0	0	0	0	0	0	0	0	0	0	0	0
2014-01-25	NA	NA	NA	NA	NA	NA	NA	NA	NA	NA	NA	NA	NA	NA	NA	NA	NA	NA	NA	NA	NA	NA	NA
2014-01-26	0.08	0.02	0.02	0.06	0.03	0.042	0.65	0.31	0	0.85	0.4525	0	0	0	1	0	1	0	0	0	0	0	0
2014-01-27	0.1	0.02	0.02	0.05	NA	0.0475	0.73	0.15	0.04	NA	0.306667	0	0	0	0	0	0	0	0	0	0	0	0
2014-01-28	0.11	0	0.01	0.05	NA	0.0425	0.46	0.08	0	NA	0.18	0	0	0	0	0	0	0	0	0	0	0	0
2014-01-29	0.53	0.1	0.5	0.71	NA	0.46	0.85	0.96	0.73	NA	0.846667	0	0	0	0	0	0	0	0	0	0	0	0
2014-01-30	0.11	0.05	0.14	0.21	NA	0.1275	0.65	0.65	0.92	NA	0.74	0	0	0	1	0	1	0	0	0	0	0	0
2014-01-31	0.11	0.02	0.08	NA	NA	0.07	0.58	0.27	NA	NA	0.425	0	0	0	0	0	0	0	0	0	0	0	0
2014-02-01	0.07	0	0.04	NA	0.03	0.035	0.62	0.19	NA	0.81	0.54	0	0	0	1	0	1	0	0	0	0	0	0
2014-02-02	0.04	NA	0.01	NA	0	0.0166667	0.5	NA	NA	1	0.75	0	0	0	0	0	0	0	0	0	0	0	0
2014-02-03	0.07	NA	0.02	NA	0.03	0.04	0.69	NA	NA	0.69	0.69	0	0	0	0	0	0	0	0	0	0	0	0
2014-02-04	0.05	NA	0.03	NA	0.03	0.0366667	0.5	NA	NA	0.92	0.71	0	0	0	0	0	0	0	0	0	0	0	0
2014-02-05	0.05	NA	0.04	NA	0	0.03	0.69	NA	NA	0.88	0.785	0	0	0	0	0	0	0	0	0	0	0	0
2014-02-06	0.1	NA	0.02	NA	0	0.04	0.85	NA	NA	0.73	0.79	0	0	1	1	0	1	0	0	0	0	0	0
2014-02-07	0.15	NA	0.06	NA	0	0.07	0.62	NA	NA	0.46	0.54	0	0	0	0	0	0	0	0	0	0	0	0
2014-02-08	0.13	NA	0.13	NA	0.07	0.11	0.73	NA	NA	0.62	0.675	0	0	0	0	0	0	0	0	0	0	0	0
2014-02-09	0.09	NA	0.04	NA	0	0.0433333	0.73	NA	NA	0.85	0.79	0	0	0	0	0	0	0	0	0	0	0	0
2014-02-10	0.08	NA	0.07	NA	0.01	0.0533333	0.92	NA	NA	0.85	0.885	0	0	0	0	0	0	0	0	0	0	0	0
2014-02-11	0.07	NA	0.05	NA	0.03	0.05	0.92	NA	NA	0.77	0.845	0	0	0	0	0	0	0	0	0	0	0	0
2014-02-12	0.07	NA	0.04	NA	0.01	0.04	0.54	NA	NA	0.69	0.615	0	0	0	0	0	0	0	0	0	0	0	0
2014-02-13	0.1	NA	0.06	NA	0.02	0.06	0.5	NA	NA	0.54	0.52	0	0	0	0	0	0	0	0	0	0	0	0
2014-02-14	0.03	NA	0.02	NA	0.03	0.0266667	0.58	NA	NA	0.62	0.6	1	0	0	0	0	1	0	0	0	0	0	0
2014-02-15	0	NA	0.01	NA	0.04	0.0166667	0.35	NA	NA	0.31	0.33	0	0	0	0	0	0	0	0	0	0	0	0
2014-02-16	0	NA	0.02	NA	0.04	0.02	0.04	NA	NA	0.19	0.115	0	0	0	0	0	0	0	0	0	0	0	0
2014-02-17	0.04	NA	0.09	NA	0.06	0.0633333	0.38	NA	NA	0.46	0.42	0	0	0	0	0	0	0	0	0	0	0	0
2014-02-18	0	NA	0.05	NA	0.06	0.0366667	0.54	NA	NA	0.69	0.615	0	0	0	0	0	0	0	0	0	0	0	0
2014-02-19	0.03	NA	0	NA	0.02	0.0166667	0.35	NA	NA	0.77	0.56	0	0	0	0	1	1	0	0	0	0	0	0
2014-02-20	0.01	NA	0	NA	0	0.00333333	0.62	NA	NA	0.81	0.715	0	0	0	0	0	0	0	0	0	0	0	0
2014-02-21	0.02	NA	0	NA	0.03	0.0166667	0.85	NA	NA	0.85	0.85	0	0	0	0	1	1	0	0	0	0	0	0
2014-02-22	0.01	NA	0	NA	0.04	0.0166667	0.73	NA	NA	0.58	0.655	0	0	0	0	0	0	0	0	0	0	0	0
2014-02-23	0.02	NA	0	NA	0.03	0.0166667	0.62	NA	NA	0.88	0.75	0	0	0	1	0	1	0	0	0	0	0	0
2014-02-24	0.05	NA	0.01	NA	0.06	0.04	0.85	NA	NA	0.77	0.81	0	0	0	1	0	1	0	0	0	0	0	0
2014-02-25	0.03	NA	0.01	NA	0.09	0.0433333	0.27	NA	NA	0.42	0.345	0	0	0	0	0	0	0	0	0	0	0	0
2014-02-26	0.01	NA	0	NA	0.03	0.0133333	0.38	NA	NA	0.31	0.345	0	0	0	0	0	0	0	0	0	0	0	0
2014-02-27	0.13	NA	0.07	NA	0.07	0.09	0.46	NA	NA	0.73	0.595	0	0	0	0	0	0	0	0	0	0	0	0
2014-02-28	NA	NA	NA	NA	NA	NA	NA	NA	NA	NA	NA	NA	NA	NA	NA	NA	NA	NA	NA	NA	NA	NA	NA
2014-03-01	0.01	0	0.01	0	0	0.004	0.65	0.35	0.19	0.92	0.5275	0	0	0	0	0	0	0	0	0	0	0	0
2014-03-02	0.05	0	0.01	0.03	0	0.018	0.77	0.27	0.35	0.88	0.5675	0	0	0	0	0	0	0	0	0	0	0	0
2014-03-03	0.01	0	0	0	0	0.002	0.69	0.38	0.42	0.62	0.5275	0	0	0	0	0	0	0	0	0	0	0	0
2014-03-04	0	0.01	0	0	0	0.002	0.88	0.58	0.23	0.73	0.605	0	0	0	0	0	0	0	0	0	0	0	0
2014-03-05	0.02	0.01	0.02	NA	0.01	0.015	0.65	0.42	NA	0.54	0.536667	0	0	0	0	0	0	0	0	0	0	0	0
2014-03-06	0.04	0.01	0	NA	0	0.0125	0.85	0.38	NA	0.69	0.64	0	0	0	0	0	0	0	0	0	0	0	0
2014-03-07	0	0	0	NA	0	0	0.69	0.19	NA	0.73	0.536667	0	0	0	0	0	0	0	0	0	0	0	0
2014-03-08	0	0	0	NA	0	0	0.65	0.23	NA	0.62	0.5	0	0	0	0	0	0	0	0	0	0	0	0
2014-03-09	0	0	0	NA	0.02	0.005	0.62	0.23	NA	0.54	0.463333	0	0	0	0	0	0	0	0	0	0	0	0
2014-03-10	0	0	0	NA	0.06	0.015	0.62	0.38	NA	0.5	0.5	0	0	0	0	0	0	0	0	0	0	0	0
2014-03-11	0	0	0	NA	0	0	0.65	0.27	NA	0.73	0.55	0	0	0	0	0	0	0	0	0	0	0	0
2014-03-12	0	0	0	NA	0.01	0.0025	0.42	0.23	NA	0.69	0.446667	0	0	0	0	0	0	0	0	0	0	0	0
2014-03-13	0.02	0	0	NA	0	0.005	0.31	0.35	NA	0.38	0.346667	0	0	0	0	0	0	0	0	0	0	0	0
2014-03-14	0	0	0.01	NA	0.03	0.01	0.85	0.19	NA	0.69	0.576667	0	0	0	0	0	0	0	0	0	0	0	0
2014-03-15	0.01	0	0	NA	0	0.0025	0.77	0.23	NA	0.81	0.603333	0	0	0	0	0	0	0	0	0	0	0	0
2014-03-16	0.01	0	0.01	NA	0.01	0.0075	0.65	0.15	NA	0.77	0.523333	0	0	0	0	0	0	0	0	0	0	0	0
2014-03-17	0	0	0	NA	0	0	0.42	0.19	NA	0.73	0.446667	0	0	0	0	1	1	0	0	0	0	0	0
2014-03-18	0	0	0	NA	0	0	0.69	0.12	NA	0.85	0.553333	0	0	0	0	0	0	0	0	0	0	0	0
2014-03-19	0.03	0	0.02	NA	0.01	0.015	0.38	0.04	NA	0.73	0.383333	0	1	0	0	1	1	0	0	0	0	0	0
2014-03-20	0	NA	0.01	NA	0	0.00333333	0.62	NA	NA	0.85	0.735	1	0	0	0	0	1	0	0	0	0	0	0
2014-03-21	0	NA	0.01	NA	0.03	0.0133333	0.46	NA	NA	0.46	0.46	0	0	0	0	0	0	0	0	0	0	0	0
2014-03-22	0.01	NA	0	NA	0	0.00333333	0.31	NA	NA	0.58	0.445	0	0	0	0	0	0	0	0	0	0	0	0
2014-03-23	0	NA	0.01	NA	0.02	0.01	0.54	NA	NA	0.54	0.54	0	0	0	0	0	0	0	0	1	0	0	1
2014-03-24	0.07	NA	0.03	NA	0.03	0.0433333	0.19	NA	NA	0.23	0.21	0	0	0	0	0	0	0	0	0	0	0	0
2014-03-25	0.11	NA	0.11	NA	0.06	0.0933333	0.5	NA	NA	0.35	0.425	0	0	0	0	0	0	0	0	0	0	0	0
2014-03-26	0.09	NA	0.2	NA	0.1	0.13	0.58	NA	NA	0.58	0.58	0	0	0	0	0	0	0	0	0	0	1	1
2014-03-27	0.13	NA	0.37	NA	0.16	0.22	0.77	NA	NA	0.81	0.79	0	0	0	0	0	0	0	0	0	0	0	0
2014-03-28	0.14	NA	0.18	NA	0.11	0.143333	0.85	NA	NA	0.58	0.715	0	0	0	0	0	0	0	0	0	0	0	0
2014-03-29	0.01	NA	0.04	NA	0.06	0.0366667	0.54	NA	NA	0.62	0.58	1	0	0	0	1	1	0	0	0	0	0	0
2014-03-30	0	NA	0.04	NA	0.04	0.0266667	0.81	NA	NA	0.65	0.73	0	0	0	0	0	0	0	0	0	0	0	0
2014-03-31	0.07	NA	0.02	NA	0.03	0.04	0.73	NA	NA	0.69	0.71	0	0	0	0	0	0	0	0	0	0	0	0
