# Supplementary material for: Some Like It Hot: Camera Traps Unravel the Effects of Weather Conditions and Predator Presence on the Activity Levels of Two Lizards
Source: PLoS One. 2015 Sep 23;10(9):e0137428. doi: 10.1371/journal.pone.0137428 (PMC4580596; doi:10.1371/journal.pone.0137428)
Supplement: S1 Table — Stationarity of the data (i.e. no increase or decrease over time) occurs when the t-statistic value is below the critical value. Statistically significant P-values are indicated in bold. (XLSX) [file pone.0137428.s004.xlsx]

## Sheet: Sheet1
Supplementary Material Table S1
	t-statistic	Critical value (5%)	P-value
Ocat activity Rock 1	-8.47	-2.87	<0.001
Ocat activity Rock 2	-6.24	-2.87	<0.001
Ocat activity Rock 3	-8.72	-2.87	<0.001
Ocat activity Rock 4	-6.81	-3.43	<0.001
Ocat activity Rock 5	-8.69	-2.87	<0.001
Ocat activity average	-8.09	-2.87	<0.001
Kpol activity Rock 1	-5.01	-3.43	<0.001
Kpol activity Rock 2	-9.99	-2.87	<0.001
Kpol activity Rock 4	-7.67	-2.87	<0.001
Kpol activity Rock 5	-5.36	-3.42	<0.001
Kpol activity average	-3.46	-2.87	0.001
Terrestrial predator presence Rock 1	-18.45	-2.87	<0.001
Terrestrial predator presence Rock 2	-18.68	-2.87	<0.001
Terrestrial predator presence Rock 3	-19.26	-3.42	<0.001
Terrestrial predator presence Rock 4	-15.17	-2.87	<0.001
Terrestrial predator presence Rock 5	-18.25	-2.87	<0.001
Terrestrial predator presence Combined	-10.63	-2.87	<0.001
Aerial predator presence Rock 1	-18.66	-2.87	<0.001
Aerial predator presence Rock 2	-18.71	-2.87	<0.001
Aerial predator presence Rock 3	-18.57	-1.94	<0.001
Aerial predator presence Rock 4	-	-	-
Aerial predator presence Rock 5	-8.04	-1.94	<0.001
Aerial predator presence Combined	-8.42	-1.94	<0.001
PC1	-4.28	-3.42	0.004
PC2	-11.42	-3.42	<0.001
