# Supplementary material for: Some Like It Hot: Camera Traps Unravel the Effects of Weather Conditions and Predator Presence on the Activity Levels of Two Lizards
Source: PLoS One. 2015 Sep 23;10(9):e0137428. doi: 10.1371/journal.pone.0137428 (PMC4580596; doi:10.1371/journal.pone.0137428)
Supplement: S2 Table — Durbin-Watson statistic and results from the Breusch-Godfrey Lagrange multiplier test for residual autocorrelation after inclusion of the model terms are presented. Legend: AR, autoregressive. (XLSX) [file pone.0137428.s005.xlsx]

## Sheet: Sheet1
Supplementary Material Table S2
	Durbin-Watson statistic	Terms included in model	Breusch-Godfrey
			Serial correlation LM test
			F	P
Ocat Rock 1 * Predator presence * PC1	2.09	AR(1)	F2,248 = 1.39	0.25
Ocat Rock 2 * Predator presence * PC1	1.99	AR(1-3)	F2,198 = 1.09	0.34
Ocat Rock 3 * Predator presence * PC1	2.04	AR(1-2)	F2,322 = 0.91	0.4
Ocat Rock 4 * Predator presence * PC1	2.13	AR(1)	F2,236 = 2.84	0.06
Ocat Rock 5 * Predator presence * PC1	1.98	AR(1-2)	F2,306 = 0.67	0.51
Ocat Average * Predator presence * PC1	2.05	AR(1-2)	F2,329 = 1.56	0.21
Kpol Rock 1 * Predator presence * PC1	2.03	AR(1-4)	F2,215 = 0.49	0.61
Kpol Rock 2 * Predator presence * PC1	1.95	AR(1)	F2,219 = 0.59	0.55
Kpol Rock 4 * Predator presence * PC1	1.99	AR(1)	F2,236 = 0.16	0.85
Kpol Rock 5 * Predator presence * PC1	2.05	AR(1-4)	F2,284 = 1.15	0.32
Kpol Average * Predator presence * PC1	2.06	AR(1-4)	F2,307 = 1.36	0.26
